# Supplementary material for: A model-based cost-utility analysis of multi-professional simulation training in obstetric emergencies
Source: PLoS One. 2021 Mar 23;16(3):e0249031. doi: 10.1371/journal.pone.0249031 (PMC7987166; doi:10.1371/journal.pone.0249031)
Supplement: S2 File — (XLSX) [file pone.0249031.s002.xlsx]

## Sheet: INPUT DATA
Data	Parameter Name	Central value	Live value	Deterministic	Probabilistic	Lowest value	Upper value	Standard error	Standard C	Distribution	Alpha	Beta	Source
Type of analysis	Analysis type		1
(0=deterministic, 1=probabilistic)
Random number	0.155435
Cohorts (England)- Base year																2005-2006	611337	Lowest
Total births 2015-16 (annual birth rate)	TB	648107	629842	648107	629842	611337	671255		0.613672	Triangular			NHS Digital Hospital Maternity Activity 2015-16 Report/NHS Maternity Statistics tables 2014-2015 (England)	670000		2006-2007	629207
Number of births (2015-16) PROMPT for 1 year	PROMPT1	38077	37003.9	38077		35916.7	39437						PROMPT data/NHS Digital Hospital Maternity Activity 2015-16 Report	39111.7		2007-2008	649837
Number of births (2015-16) PROMPT for 2 years	PROMPT2	18991	18455.8	18991		17913.6	19669.3						PROMPT data/NHS Digital Hospital Maternity Activity 2015-16 Report	18884.4		2008-2009	652638
Number of births (2015-16) PROMPT for 3 years	PROMPT3	32269	31359.6	32269		30438.2	33421.5						PROMPT data/NHS Digital Hospital Maternity Activity 2015-16 Report	32060.8		2009-2010	652377
Number of births (2015-16) PROMPT for 4 years	PROMPT4	23261	22605.5	23261		21941.3	24091.8						PROMPT data/NHS Digital Hospital Maternity Activity 2015-16 Report	23810.8		2010-2011	668195
Number of births (2015-16) PROMPT for 5 years	PROMPT5	31111	30234.2	31111		29345.9	32222.2						PROMPT data/NHS Digital Hospital Maternity Activity 2015-16 Report	30044.1		2011-2012	668936
Number of births (2015-16) PROMPT for 6 years	PROMPT6	45093	43822.2	45093		42534.7	46703.6						PROMPT data/NHS Digital Hospital Maternity Activity 2015-16 Report	43940.7		2012-2013	671255	Highest
Number of births (2015-16) PROMPT for 7 years	PROMPT7	39944	38818.3	39944		37677.8	41370.7						PROMPT data/NHS Digital Hospital Maternity Activity 2015-16 Report	41314.5		2013-2014	646904
Number of births (2015-16) PROMPT for 8 years	PROMPT8	8366	8130.23	8366		7891.36	8664.8						PROMPT data/NHS Digital Hospital Maternity Activity 2015-16 Report	8018.27		2014-2015	636643
Number of births (2015-16) PROMPT for 15 years (North Bristol NHS Trust)	PROMPT15	7386	7177.85	7386		6966.96	7649.8						PROMPT data/NHS Digital Hospital Maternity Activity 2015-16 Report	7242.96
Total births 2015-16 covered by PROMPT	TBPROMPT	244498	237608	244498		230627	253231						PROMPT data/NHS Digital Hospital Maternity Activity 2015-16 Report	242183
														0
Total births 2015-2016 NOT covered by PROMPT	TBNOPROMPT	403609	392235	403609		380710	418024							427817
Probabilities of permanent BPI
Years after PROMPT
0	pBase	0.000192	0.000190021	0.000192	0.000190021	0.00019	0.0003	1.02041e-06		Beta	35396.4	1.84326e+08	Central value estimated from Evans-Jones et al 2002, lower & upper value from Chauhan et al 2014. Lower value estimate for US, Upper value is for rest of world.	0.42/1000 BPI with 48% permanent after 6 months
1	prob1	0.0001815	0.000180016	0.0001815		0.00018	0.0002625			Beta			Linear assumption
2	p_2	0.000171	0.000170011	0.000171		0.00017	0.000225			Beta			Linear assumption
3	p_3	0.0001605	0.000160005	0.0001605		0.00016	0.0001875			Beta			Linear assumption
4	p_4	0.00015	0.00015	0.00015		0.00015	0.00015			Beta			Crofts et al 2016
5	p_5	0.00013125	0.00013125	0.00013125		0.00013125	0.00013125			Beta			Linear assumption
6	p_6	0.0001125	0.0001125	0.0001125		0.0001125	0.0001125			Beta			Linear assumption
7	p_7	9.375e-05	9.375e-05	9.375e-05		9.375e-05	9.375e-05			Beta			Linear assumption
8	p_8	7.5e-05	7.5e-05	7.5e-05		7.5e-05	7.5e-05			Beta			Linear assumption
9	p_9	5.625e-05	5.625e-05	5.625e-05		5.625e-05	5.625e-05			Beta			Linear assumption
10	p_10	3.75e-05	3.75e-05	3.75e-05		3.75e-05	3.75e-05			Beta			Linear assumption
11	p_11	1.875e-05	1.875e-05	1.875e-05		1.875e-05	1.875e-05			Beta			Linear assumption
12	p_12	0	0	0		0	0			Beta			Crofts et al 2016
COSTINGS
Discount rate	Disc	0.035	0.035	0.035	0.035	0	0.06						NICE
Training					(fixed)		Also want it to be 1.5%
Cost of PROMPT (all)
Cost per birth for first year (new units)	cPROMPT1	16.907	15.411	16.907	15.411	13.5256	20.2884		0.5	Triangular			Yau et al. 2016
						(minus 20%)	Plus 20%)
Cost per birth (subsequent years)	cPROMPTs	15.5568	14.1802	15.5568	14.1802	12.4455	18.6682		0.5	Triangular			Yau et al. 2016
						(minus 20%)	(plus 20%)
Cost of SD training
Cost per birth for first year (new units)	cShoulderD1	1.78616	1.62811	1.78616	1.62811	1.42893	2.14339		0.5	Triangular			Estimated from Yau et al. 2016
						(minus 20%)	(plus 20%)
Cost per birth (subsequent years)	cShoulerDs	1.42749	1.30117	1.42749	1.30117	1.14199	1.71299		0.5	Triangular			Estimated from Yau et al. 2016
						(minus 20%)	(plus 20%)
Claims
Claims inflation rate (only for damages component)	Inf	0.1	0.1	0.1	0.1	0	0.2						NHS Resolution
					(Fixed)
Average Damages/case	cDam	220755	201221	220755	201221	176604	264906		0.5	Triangular			NHS Resolution
						(minus 20%)	(plus 20%)
Average Defence costs/case	cDef	36038.7	32849.7	36038.7	32849.7	28831	43246.5		0.5	Triangular			NHS Resolution
						(minus 20%)	(plus 20%)
Average Claimant costs/case	cClaim	82085	74821.4	82085	74821.4	65668	98502		0.5	Triangular			NHS Resolution
						(minus 20%)	(plus 20%)
Average total litigation cost to NHSR/case	cTotClaim	338879	308892	338879	308892	271103	406654		0.5	Triangular			NHS Resolution
						(minus 20%)	(plus 20%)
UTILITIES
Adults with OBPI (mean)	uAdult	0.56	0.60147	0.56	0.60147	0.28	0.84	0.142857		Beta	5.76122	5.31238	E=QuaLS	Using mean but not normally distributed
						(minus SD)	(plus SD)
														Should we be using median and 25th and 75th centiles instead?
Caregivers of children with OBPI (mean)	uCare	0.8	0.911484	0.8	0.911484	0.61	0.99	0.0969388		Beta	12.6212	3.4053	E=QuaLS
						(minus SD)	(plus SD)
Population norm (mean)	uPop	0.86	0.991058	0.86	0.991058	0.62	1	0.122449		Beta	5.90581	1.1242	2008 Health Survey for England
						(minus SD)	(plus SD)
							1.1
							Should be this but cannot go over 1

## Sheet: ICER
Deterministic model
Deterministic
base case
	All PROMPTS	Current practice	Difference
Costs
cost of training	1.70497e+08	6.41378e+07	1.06359e+08	Spend more
cost of claims	2.40861e+08	1.45757e+09	-1.21671e+09	Saving
Total cost (training plus claims)	4.11358e+08	1.52171e+09	-1.11035e+09	Saving
NMB lower threshold	4.2849e+12	4.28376e+12	1.14046e+09
NMB upper threshold	6.42756e+12	6.4264e+12	1.15552e+09
Cost of SD training	1.57287e+07	5.88526e+06	9.84342e+06	Spend more
Total cost of SD training plus claims	2.5659e+08	1.46346e+09	-1.20687e+09	Saving
NMB lower threshold	4.28506e+12	4.28382e+12	1.23698e+09
NMB upper threshold	6.42771e+12	6.42646e+12	1.25204e+09
Outcomes
Number of BPIs	689	2399	1710	Avoided
QALYs
adult BPI patients	4.97859e+07	4.97853e+07	576.687	gained
caregivers	1.6448e+08	1.64479e+08	928.957	Gained
"societal" caregivers plus adult patients	2.14266e+08	2.14264e+08	1505.64	Gained
Cost-effectiveness
General training
(only accounting for cost of training)
Incremental cost per BPI averted			62198.4
Incremental cost per BPI adults QALY gained			184431
Incremental cost per caregivers QALY gained			114493
Incremental cost per "societal" QALY gained			70640.4
Accounting for total cost
Incremental cost per BPI averted			-649328
Incremental cost per BPI adults QALY gained			-1.9254e+06
Incremental cost per caregivers QALY gained			-1.19527e+06
Incremental cost per "societal" QALY gained			-737459
SD training
(only accounting for cost of training)
Incremental cost per BPI averted			5756.38
Incremental cost per BPI adults QALY gained			17068.9
Incremental cost per caregivers QALY gained			10596.2
Incremental cost per "societal" QALY gained			6537.68
Accounting for total cost
Incremental cost per BPI averted			-705770
Incremental cost per BPI adults QALY gained			-2.09276e+06
Incremental cost per caregivers QALY gained			-1.29916e+06
Incremental cost per "societal" QALY gained			-801562

## Sheet: PSA
Iteration	Inputs																																					Outputs
		TB	PROMPT1	PROMPT2	PROMPT3	PROMPT4	PROMPT5	PROMPT6	PROMPT7	PROMPT8	PROMPT15	TBPROMPT	TBNOPROMPT	pBase	prob1	p_2	p_3	p_4	p_5	p_6	p_7	p_8	p_9	p_10	p_11	p_12	cPROMPT1	cPROMPTs	cShoulderD1	cShoulerDs	cDam	cDef	cClaim	cTotClaim	uAdult	uCare	uPop	T_COST_allPROMPT	T_COST_CURR	T_COST_AllSD	T_COST_CURRSD	Nr_BPI_AllPROMPT	Nr_BPI_CURR	Diff in OBPI	QALY_Ad_AllPROMPT	QALY_Car_AllPROMPT	QALY_Ad_CURR	QALY_Car_CURR
	Deterministic	648107	38077	18991	32269	23261	31111	45093	39944	8366	7386	244498	403609	0.000192	0.0001815	0.000171	0.0001605	0.00015	0.00013125	0.0001125	9.375e-05	7.5e-05	5.625e-05	3.75e-05	1.875e-05	0	16.907	15.5568	1.78616	1.42749	220755	36038.7	82085	338879	0.56	0.8	0.86
	Mean probabilistic	643424	37801.9	18853.8	32035.8	23092.9	30886.2	44767.2	39655.4	8305.55	7332.63	242731	400693	0.000190021	0.000180016	0.000170011	0.000160005	0.00015	0.00013125	0.0001125	9.375e-05	7.5e-05	5.625e-05	3.75e-05	1.875e-05	0	16.8906	15.5417	1.78442	1.4261	220540	36003.7	82005.2	338549	0.569759	0.908525	0.941469	4.61032e+08	1.69645e+09	2.87478e+08	1.63113e+09	702.864	2436.05	-1733.18	4.8315e+07	1.59621e+08	4.83144e+07	1.5962e+08
1		658362	38679.5	19291.5	32779.6	23629.1	31603.3	45806.5	40576	8498.38	7502.87	248367	409995	0.000190021	0.000180016	0.000170011	0.000160005	0.00015	0.00013125	0.0001125	9.375e-05	7.5e-05	5.625e-05	3.75e-05	1.875e-05	0	18.633	17.1449	1.9685	1.57321	243290	39717.7	90464.5	373472	0.548138	0.926781	0.979723	5.1984e+08	1.91426e+09	3.2424e+08	1.84064e+09	720	2496	-1776	5.14448e+07	1.69962e+08	5.14441e+07	1.69961e+08
2		659604	38752.5	19327.9	32841.4	23673.6	31662.9	45892.9	40652.6	8514.41	7517.03	248835	410769	0.000190021	0.000180016	0.000170011	0.000160005	0.00015	0.00013125	0.0001125	9.375e-05	7.5e-05	5.625e-05	3.75e-05	1.875e-05	0	18.7925	17.2917	1.98535	1.58668	245373	40057.7	91238.9	376669	0.589697	0.833623	0.906047	5.25606e+08	1.9308e+09	3.2796e+08	1.85641e+09	722	2496	-1774	4.76663e+07	1.57477e+08	4.76659e+07	1.57476e+08
3		636407	37389.6	18648.2	31686.5	22841.1	30549.4	44279	39222.9	8214.98	7252.67	240084	396323	0.000190021	0.000180016	0.000170011	0.000160005	0.00015	0.00013125	0.0001125	9.375e-05	7.5e-05	5.625e-05	3.75e-05	1.875e-05	0	16.0798	14.7956	1.69876	1.35764	209953	34275.4	78068.6	322297	0.61832	0.906813	0.903757	4.32659e+08	1.58884e+09	2.69491e+08	1.52743e+09	693	2400	-1707	4.58739e+07	1.51555e+08	4.58735e+07	1.51555e+08
4		649733	38172.5	19038.6	32349.9	23319.3	31189	45206.1	40044.2	8386.98	7404.53	245111	404621	0.000190021	0.000180016	0.000170011	0.000160005	0.00015	0.00013125	0.0001125	9.375e-05	7.5e-05	5.625e-05	3.75e-05	1.875e-05	0	17.5249	16.1253	1.85143	1.47965	228822	37355.7	85084.7	351263	0.500439	0.898205	0.956557	4.82822e+08	1.77698e+09	3.01266e+08	1.70865e+09	711	2463	-1752	4.95697e+07	1.63767e+08	4.9569e+07	1.63767e+08
5		645452	37921	18913.2	32136.8	23165.7	30983.5	44908.2	39780.3	8331.72	7355.74	243496	401955	0.000190021	0.000180016	0.00017001	0.000160005	0.00015	0.00013125	0.0001125	9.375e-05	7.5e-05	5.625e-05	3.75e-05	1.875e-05	0	17.0039	15.646	1.79639	1.43567	222020	36245.2	82555.3	340820	0.672723	0.874453	0.887211	4.64235e+08	1.70225e+09	2.89237e+08	1.63638e+09	703	2431	-1728	4.56745e+07	1.50895e+08	4.56741e+07	1.50894e+08
6		635561	37339.9	18623.4	31644.3	22810.7	30508.8	44220.1	39170.8	8204.05	7243.02	239765	395796	0.000190021	0.000180016	0.000170011	0.000160005	0.00015	0.00013125	0.0001125	9.375e-05	7.5e-05	5.625e-05	3.75e-05	1.875e-05	0	15.9935	14.7163	1.68965	1.35036	208828	34091.6	77650	320569	0.577255	0.958446	0.864382	4.30102e+08	1.58023e+09	2.68024e+08	1.51923e+09	693	2400	-1707	4.38168e+07	1.4476e+08	4.38164e+07	1.44761e+08
7		636366	37387.2	18646.9	31684.4	22839.6	30547.4	44276.1	39220.4	8214.44	7252.19	240069	396297	0.000190021	0.000180016	0.000170011	0.000160005	0.00015	0.00013125	0.0001125	9.375e-05	7.5e-05	5.625e-05	3.75e-05	1.875e-05	0	16.0755	14.7917	1.69831	1.35728	209898	34266.3	78047.9	322212	0.664341	0.848958	0.966807	4.32533e+08	1.58842e+09	2.69419e+08	1.52702e+09	693	2400	-1707	4.90711e+07	1.62116e+08	4.90707e+07	1.62115e+08
8		652066	38309.6	19107	32466.1	23403.1	31301	45368.4	40188	8417.1	7431.12	245991	406074	0.000190021	0.000180016	0.000170011	0.000160005	0.00015	0.00013125	0.0001125	9.375e-05	7.5e-05	5.625e-05	3.75e-05	1.875e-05	0	17.8245	16.401	1.88309	1.50495	232734	37994.4	86539.3	357268	0.642877	0.823855	0.971625	4.92923e+08	1.80876e+09	3.076e+08	1.739e+09	714	2466	-1752	5.05322e+07	1.66944e+08	5.05317e+07	1.66942e+08
9		634589	37282.8	18594.9	31596	22775.8	30462.1	44152.5	39110.9	8191.51	7231.95	239398	395191	0.000190021	0.000180016	0.000170011	0.000160005	0.00015	0.00013125	0.0001125	9.375e-05	7.5e-05	5.625e-05	3.75e-05	1.875e-05	0	15.8945	14.6252	1.6792	1.342	207535	33880.5	77169.3	318585	0.601343	0.844814	0.920118	4.26389e+08	1.56996e+09	2.65561e+08	1.50943e+09	691	2399	-1708	4.65708e+07	1.53857e+08	4.65703e+07	1.53856e+08
10		648544	38102.6	19003.8	32290.7	23276.7	31132	45123.4	39970.9	8371.63	7390.97	244663	403881	0.000190021	0.000180016	0.000170011	0.000160005	0.00015	0.00013125	0.0001125	9.375e-05	7.5e-05	5.625e-05	3.75e-05	1.875e-05	0	17.3722	15.9849	1.8353	1.46676	226829	37030.3	84343.4	348202	0.576451	0.935433	0.960869	4.77445e+08	1.76099e+09	2.978e+08	1.69337e+09	709	2462	-1753	4.97025e+07	1.64205e+08	4.97019e+07	1.64205e+08
11		643234	37790.7	18848.2	32026.4	23086.1	30877.1	44753.9	39643.6	8303.09	7330.46	242660	400574	0.000190021	0.000180016	0.000170011	0.000160005	0.00015	0.00013125	0.0001125	9.375e-05	7.5e-05	5.625e-05	3.75e-05	1.875e-05	0	16.7752	15.4356	1.77224	1.41636	219034	35757.8	81445.1	336237	0.512713	0.957364	0.967027	4.57339e+08	1.67911e+09	2.85287e+08	1.61435e+09	703	2431	-1728	4.96111e+07	1.63905e+08	4.96104e+07	1.63904e+08
12		652749	38349.7	19127	32500.1	23427.6	31333.8	45416	40230.1	8425.92	7438.9	246249	406500	0.000190021	0.000180016	0.000170011	0.000160005	0.00015	0.00013125	0.0001125	9.375e-05	7.5e-05	5.625e-05	3.75e-05	1.875e-05	0	17.9122	16.4818	1.89236	1.51236	233880	38181.4	86965.3	359027	0.748915	0.904293	0.984881	4.95565e+08	1.81774e+09	3.09134e+08	1.74757e+09	714	2466	-1752	5.12759e+07	1.69399e+08	5.12756e+07	1.69398e+08
13		644965	37892.4	18898.9	32112.6	23148.2	30960.2	44874.4	39750.3	8325.44	7350.19	243313	401652	0.000190021	0.000180016	0.000170011	0.000160005	0.00015	0.00013125	0.0001125	9.375e-05	7.5e-05	5.625e-05	3.75e-05	1.875e-05	0	16.9522	15.5984	1.79093	1.4313	221345	36135	82304.4	339784	0.613413	0.937025	0.95653	4.62679e+08	1.69702e+09	2.88344e+08	1.6314e+09	703	2431	-1728	4.92053e+07	1.62562e+08	4.92048e+07	1.62561e+08
14		635997	37365.6	18636.2	31666.1	22826.4	30529.7	44250.5	39197.7	8209.69	7248	239930	396068	0.000190021	0.000180016	0.000170011	0.000160005	0.00015	0.00013125	0.0001125	9.375e-05	7.5e-05	5.625e-05	3.75e-05	1.875e-05	0	16.038	14.7572	1.69435	1.35412	209408	34186.4	77865.9	321460	0.572127	0.940278	0.929759	4.31421e+08	1.58467e+09	2.68781e+08	1.52346e+09	693	2400	-1707	4.7163e+07	1.55815e+08	4.71625e+07	1.55815e+08
15		635075	37311.4	18609.1	31620.2	22793.3	30485.4	44186.3	39140.8	8197.78	7237.49	239582	395493	0.000190021	0.000180016	0.000170011	0.000160005	0.00015	0.00013125	0.0001125	9.375e-05	7.5e-05	5.625e-05	3.75e-05	1.875e-05	0	15.9441	14.6708	1.68443	1.34618	208181	33986.1	77409.7	319577	0.55193	0.945355	0.975021	4.27854e+08	1.5749e+09	2.66401e+08	1.51413e+09	691	2399	-1708	4.9387e+07	1.63163e+08	4.93864e+07	1.63163e+08
16		648920	38124.8	19014.8	32309.5	23290.2	31150	45149.6	39994.1	8376.5	7395.27	244805	404115	0.000190021	0.000180016	0.000170011	0.000160005	0.00015	0.00013125	0.0001125	9.375e-05	7.5e-05	5.625e-05	3.75e-05	1.875e-05	0	17.4206	16.0294	1.84041	1.47085	227460	37133.4	84578.3	349172	0.51196	0.876458	0.983184	4.7889e+08	1.76593e+09	2.9864e+08	1.69809e+09	709	2462	-1753	5.08858e+07	1.68115e+08	5.08851e+07	1.68114e+08
17		651747	38290.8	19097.7	32450.2	23391.6	31285.7	45346.2	40168.3	8412.98	7427.48	245871	405876	0.000190021	0.000180016	0.000170011	0.000160005	0.00015	0.00013125	0.0001125	9.375e-05	7.5e-05	5.625e-05	3.75e-05	1.875e-05	0	17.7835	16.3633	1.87876	1.50149	232199	37907	86340.4	356447	0.529269	0.954195	0.958744	4.91691e+08	1.80456e+09	3.06884e+08	1.735e+09	714	2466	-1752	4.98372e+07	1.64651e+08	4.98366e+07	1.64651e+08
18		631046	37074.6	18491.1	31419.5	22648.7	30292	43905.9	38892.5	8145.77	7191.57	238062	392984	0.000190021	0.000180016	0.000170011	0.000160005	0.00015	0.00013125	0.0001125	9.375e-05	7.5e-05	5.625e-05	3.75e-05	1.875e-05	0	15.5335	14.293	1.64106	1.31152	202821	33111	75416.6	311349	0.650586	0.887799	0.923816	4.15326e+08	1.53394e+09	2.59028e+08	1.47511e+09	690	2399	-1709	4.64972e+07	1.53613e+08	4.64968e+07	1.53613e+08
19		625762	36764.2	18336.2	31156.4	22459	30038.4	43538.3	38566.8	8077.56	7131.34	236068	389693	0.000190021	0.000180016	0.000170011	0.000160005	0.00015	0.00013125	0.0001125	9.375e-05	7.5e-05	5.625e-05	3.75e-05	1.875e-05	0	14.9952	13.7977	1.58418	1.26607	195792	31963.5	72802.8	300558	0.518991	0.91984	0.910936	3.97586e+08	1.46199e+09	2.47969e+08	1.40568e+09	684	2369	-1685	4.54642e+07	1.50204e+08	4.54637e+07	1.50204e+08
20		615424	36156.8	18033.3	30641.7	22088	29542.1	42819	37929.7	7944.12	7013.54	232168	383256	0.000190021	0.000180016	0.00017001	0.000160005	0.00015	0.00013125	0.0001125	9.375e-05	7.5e-05	5.625e-05	3.75e-05	1.875e-05	0	13.942	12.8286	1.47292	1.17715	182041	29718.5	67689.6	279449	0.60194	0.895093	0.921841	3.63304e+08	1.34047e+09	2.26493e+08	1.28898e+09	672	2336	-1664	4.52489e+07	1.49491e+08	4.52485e+07	1.4949e+08
21		633966	37246.2	18576.6	31564.9	22753.5	30432.2	44109.1	39072.5	8183.46	7224.85	239163	394803	0.000190021	0.000180016	0.000170011	0.000160005	0.00015	0.00013125	0.0001125	9.375e-05	7.5e-05	5.625e-05	3.75e-05	1.875e-05	0	15.8311	14.5668	1.67249	1.33664	206706	33745.2	76861.1	317312	0.653672	0.929721	0.969276	4.24513e+08	1.56362e+09	2.64484e+08	1.50339e+09	691	2399	-1708	4.90108e+07	1.61918e+08	4.90104e+07	1.61918e+08
22		649283	38146.1	19025.5	32327.5	23303.2	31167.4	45174.8	40016.5	8381.18	7399.4	244942	404341	0.000190021	0.000180016	0.000170011	0.000160005	0.00015	0.00013125	0.0001125	9.375e-05	7.5e-05	5.625e-05	3.75e-05	1.875e-05	0	17.4671	16.0722	1.84533	1.47478	228068	37232.6	84804.3	350105	0.464808	0.86765	0.985221	4.80664e+08	1.77108e+09	2.99832e+08	1.70301e+09	710	2463	-1753	5.10194e+07	1.68557e+08	5.10186e+07	1.68556e+08
23		645111	37901	18903.2	32119.8	23153.5	30967.2	44884.6	39759.4	8327.33	7351.86	243368	401743	0.000190021	0.000180016	0.00017001	0.000160005	0.00015	0.00013125	0.0001125	9.375e-05	7.5e-05	5.625e-05	3.75e-05	1.875e-05	0	16.9676	15.6125	1.79256	1.4326	221546	36167.8	82379	340092	0.45705	0.939295	0.924317	4.63142e+08	1.69857e+09	2.8861e+08	1.63288e+09	703	2431	-1728	4.75582e+07	1.57123e+08	4.75575e+07	1.57123e+08
24		627755	36881.3	18394.6	31255.7	22530.5	30134	43676.9	38689.6	8103.28	7154.06	236820	390935	0.000190021	0.000180016	0.000170011	0.000160005	0.00015	0.00013125	0.0001125	9.375e-05	7.5e-05	5.625e-05	3.75e-05	1.875e-05	0	15.1982	13.9845	1.60563	1.28321	198443	32396.3	73788.7	304628	0.551335	0.939021	0.927582	4.04182e+08	1.48199e+09	2.52056e+08	1.42473e+09	686	2369	-1683	4.64426e+07	1.53436e+08	4.64421e+07	1.53436e+08
25		649972	38186.6	19045.6	32361.9	23327.9	31200.5	45222.8	40058.9	8390.07	7407.25	245202	404770	0.000190021	0.000180016	0.000170011	0.000160005	0.00015	0.00013125	0.0001125	9.375e-05	7.5e-05	5.625e-05	3.75e-05	1.875e-05	0	17.5556	16.1536	1.85468	1.48225	229223	37421.2	85233.9	351879	0.645285	0.894256	0.99123	4.83742e+08	1.78013e+09	3.01801e+08	1.71165e+09	711	2463	-1752	5.13862e+07	1.69766e+08	5.13857e+07	1.69765e+08
26		634128	37255.7	18581.4	31573	22759.3	30440	44120.4	39082.5	8185.56	7226.69	239224	394904	0.000190021	0.000180016	0.000170011	0.000160005	0.00015	0.00013125	0.0001125	9.375e-05	7.5e-05	5.625e-05	3.75e-05	1.875e-05	0	15.8476	14.582	1.67423	1.33804	206922	33780.4	76941.2	317643	0.589772	0.851151	0.930988	4.25001e+08	1.56527e+09	2.64765e+08	1.50496e+09	691	2399	-1708	4.70866e+07	1.55562e+08	4.70861e+07	1.55561e+08
27		656380	38563	19233.4	32680.9	23557.9	31508.1	45668.6	40453.9	8472.79	7480.28	247619	408761	0.000190021	0.000180016	0.000170011	0.000160005	0.00015	0.00013125	0.0001125	9.375e-05	7.5e-05	5.625e-05	3.75e-05	1.875e-05	0	18.3784	16.9107	1.94161	1.55172	239967	39175.1	89228.8	368371	0.599605	0.95335	0.983544	5.11304e+08	1.88787e+09	3.18957e+08	1.81547e+09	718	2496	-1778	5.14902e+07	1.70111e+08	5.14896e+07	1.70111e+08
28		635437	37332.7	18619.8	31638.2	22806.3	30502.8	44211.5	39163.2	8202.46	7241.61	239718	395719	0.000190021	0.000180016	0.000170011	0.000160005	0.00015	0.00013125	0.0001125	9.375e-05	7.5e-05	5.625e-05	3.75e-05	1.875e-05	0	15.981	14.7047	1.68833	1.3493	208663	34064.8	77588.9	320317	0.527481	0.865343	0.945529	4.29337e+08	1.57859e+09	2.67419e+08	1.51764e+09	692	2399	-1707	4.79204e+07	1.58318e+08	4.79198e+07	1.58317e+08
29		643867	37827.9	18866.8	32057.9	23108.8	30907.5	44798	39682.7	8311.27	7337.68	242898	400969	0.000190021	0.000180016	0.000170011	0.000160005	0.00015	0.00013125	0.0001125	9.375e-05	7.5e-05	5.625e-05	3.75e-05	1.875e-05	0	16.8398	15.4949	1.77905	1.42181	219877	35895.3	81758.4	337530	0.417919	0.916986	0.969903	4.59285e+08	1.68564e+09	2.86402e+08	1.62057e+09	703	2431	-1728	4.98071e+07	1.64553e+08	4.98063e+07	1.64553e+08
30		628631	36932.8	18420.3	31299.3	22562	30176.1	43737.9	38743.7	8114.6	7164.05	237151	391480	0.000190021	0.000180016	0.000170011	0.000160005	0.00015	0.00013125	0.0001125	9.375e-05	7.5e-05	5.625e-05	3.75e-05	1.875e-05	0	15.2875	14.0667	1.61507	1.29075	199609	32586.6	74222.1	306418	0.640434	0.880421	0.988589	4.07117e+08	1.49079e+09	2.53883e+08	1.43311e+09	687	2369	-1682	4.95666e+07	1.63754e+08	4.95661e+07	1.63753e+08
31		639360	37563.1	18734.7	31833.5	22947.1	30691.1	44484.4	39404.9	8253.09	7286.32	241198	398162	0.000190021	0.000180016	0.000170011	0.000160005	0.00015	0.00013125	0.0001125	9.375e-05	7.5e-05	5.625e-05	3.75e-05	1.875e-05	0	16.3806	15.0724	1.73055	1.38304	213881	34916.6	79529.2	328327	0.636519	0.927684	0.840754	4.43711e+08	1.63919e+09	2.76719e+08	1.57634e+09	699	2431	-1732	4.28743e+07	1.41645e+08	4.2874e+07	1.41646e+08
32		646640	37990.8	18948	32195.9	23208.3	31040.6	44990.9	39853.6	8347.06	7369.28	243944	402695	0.000190021	0.000180016	0.00017001	0.000160005	0.00015	0.00013125	0.0001125	9.375e-05	7.5e-05	5.625e-05	3.75e-05	1.875e-05	0	17.1369	15.7683	1.81045	1.4469	223756	36528.7	83201	343486	0.519028	0.895225	0.93239	4.68567e+08	1.73656e+09	2.91876e+08	1.67006e+09	704	2461	-1757	4.80875e+07	1.5887e+08	4.80869e+07	1.5887e+08
33		635764	37351.8	18629.3	31654.5	22818	30518.5	44234.2	39183.3	8206.67	7245.34	239842	395923	0.000190021	0.000180016	0.000170011	0.000160005	0.00015	0.00013125	0.0001125	9.375e-05	7.5e-05	5.625e-05	3.75e-05	1.875e-05	0	16.0143	14.7354	1.69184	1.35211	209098	34135.7	77750.5	320984	0.590834	0.934175	0.90765	4.30716e+08	1.5823e+09	2.68376e+08	1.5212e+09	693	2400	-1707	4.60248e+07	1.52054e+08	4.60244e+07	1.52055e+08
34		630663	37052.2	18479.9	31400.5	22634.9	30273.7	43879.3	38868.9	8140.83	7187.21	237917	392746	0.000190021	0.000180016	0.000170011	0.000160005	0.00015	0.00013125	0.0001125	9.375e-05	7.5e-05	5.625e-05	3.75e-05	1.875e-05	0	15.4946	14.2572	1.63694	1.30823	202313	33028	75227.5	310568	0.379407	0.902471	0.949473	4.1418e+08	1.53005e+09	2.58369e+08	1.47141e+09	690	2399	-1709	4.77579e+07	1.57784e+08	4.7757e+07	1.57783e+08
35		640311	37619	18762.6	31880.8	22981.2	30736.8	44550.6	39463.5	8265.37	7297.16	241557	398754	0.000190021	0.000180016	0.000170011	0.000160005	0.00015	0.00013125	0.0001125	9.375e-05	7.5e-05	5.625e-05	3.75e-05	1.875e-05	0	16.4775	15.1616	1.74078	1.39122	215147	35123.1	79999.6	330269	0.565798	0.932651	0.804635	4.46611e+08	1.64899e+09	2.78381e+08	1.58567e+09	699	2431	-1732	4.10932e+07	1.35762e+08	4.10928e+07	1.35763e+08
36		620092	36431.1	18170.1	30874.1	22255.5	29766.2	43143.8	38217.4	8004.37	7066.73	233929	386163	0.000190021	0.000180016	0.000170011	0.000160005	0.00015	0.00013125	0.0001125	9.375e-05	7.5e-05	5.625e-05	3.75e-05	1.875e-05	0	14.4176	13.2662	1.52316	1.2173	188250	30732.2	69998.4	288981	0.704067	0.931652	0.930877	3.78774e+08	1.38695e+09	2.36224e+08	1.33329e+09	678	2337	-1659	4.60396e+07	1.52101e+08	4.60393e+07	1.52101e+08
37		646083	37958.1	18931.7	32168.2	23188.4	31013.9	44952.2	39819.3	8339.88	7362.94	243735	402349	0.000190021	0.000180016	0.000170011	0.000160005	0.00015	0.00013125	0.0001125	9.375e-05	7.5e-05	5.625e-05	3.75e-05	1.875e-05	0	17.0734	15.7099	1.80373	1.44153	222927	36393.3	82892.6	342213	0.442412	0.897543	0.933849	4.66321e+08	1.70928e+09	2.90436e+08	1.64308e+09	703	2431	-1728	4.81209e+07	1.58982e+08	4.81202e+07	1.58982e+08
38		649304	38147.3	19026.1	32328.6	23304	31168.5	45176.3	40017.8	8381.45	7399.64	244950	404354	0.000190021	0.000180016	0.000170011	0.000160005	0.00015	0.00013125	0.0001125	9.375e-05	7.5e-05	5.625e-05	3.75e-05	1.875e-05	0	17.4698	16.0747	1.84562	1.47501	228103	37238.4	84817.4	350159	0.522806	0.944137	0.985563	4.80746e+08	1.77135e+09	2.99879e+08	1.70328e+09	710	2463	-1753	5.10392e+07	1.68622e+08	5.10385e+07	1.68622e+08
39		632448	37157	18532.2	31489.3	22699	30359.3	44003.5	38978.9	8163.87	7207.55	238591	393857	0.000190021	0.000180016	0.00017001	0.000160005	0.00015	0.00013125	0.0001125	9.375e-05	7.5e-05	5.625e-05	3.75e-05	1.875e-05	0	15.6764	14.4245	1.65615	1.32358	204687	33415.5	76110.2	314212	0.447885	0.903873	0.911531	4.19948e+08	1.54819e+09	2.61862e+08	1.48869e+09	691	2399	-1708	4.59796e+07	1.51908e+08	4.59789e+07	1.51908e+08
40		634523	37278.9	18592.9	31592.6	22773.4	30458.9	44147.9	39106.8	8190.65	7231.19	239373	395149	0.000190021	0.000180016	0.000170011	0.000160005	0.00015	0.00013125	0.0001125	9.375e-05	7.5e-05	5.625e-05	3.75e-05	1.875e-05	0	15.8878	14.619	1.67848	1.34143	207446	33866.1	77136.4	318449	0.609065	0.920968	0.956538	4.26189e+08	1.56928e+09	2.65446e+08	1.50878e+09	691	2399	-1708	4.8409e+07	1.59931e+08	4.84085e+07	1.5993e+08
41		637283	37441.1	18673.8	31730.1	22872.5	30591.4	44339.9	39276.9	8226.28	7262.64	240415	396868	0.000190021	0.000180016	0.000170011	0.000160005	0.00015	0.00013125	0.0001125	9.375e-05	7.5e-05	5.625e-05	3.75e-05	1.875e-05	0	16.169	14.8777	1.70819	1.36517	211118	34465.5	78501.6	324085	0.521515	0.91731	0.86124	4.36031e+08	1.59775e+09	2.71732e+08	1.53591e+09	695	2400	-1705	4.37755e+07	1.44624e+08	4.3775e+07	1.44625e+08
42		636342	37385.8	18646.3	31683.2	22838.7	30546.2	44274.4	39218.9	8214.13	7251.92	240060	396282	0.000190021	0.000180016	0.000170011	0.000160005	0.00015	0.00013125	0.0001125	9.375e-05	7.5e-05	5.625e-05	3.75e-05	1.875e-05	0	16.0731	14.7895	1.69806	1.35708	209866	34261.1	78036.2	322164	0.458969	0.924175	0.875237	4.32461e+08	1.58818e+09	2.69378e+08	1.52679e+09	693	2400	-1707	4.44209e+07	1.46758e+08	4.44202e+07	1.46758e+08
43		647656	38050.5	18977.8	32246.6	23244.8	31089.4	45061.6	39916.2	8360.18	7380.86	244328	403328	0.000190021	0.000180016	0.000170011	0.000160005	0.00015	0.00013125	0.0001125	9.375e-05	7.5e-05	5.625e-05	3.75e-05	1.875e-05	0	17.2592	15.8808	1.82336	1.45722	225353	36789.3	83794.7	345937	0.504487	0.875991	0.934871	4.73321e+08	1.74907e+09	2.95089e+08	1.68199e+09	707	2461	-1754	4.82912e+07	1.59543e+08	4.82906e+07	1.59543e+08
44		646386	37975.9	18940.6	32183.3	23199.2	31028.4	44973.3	39838	8343.79	7366.39	243849	402537	0.000190021	0.000180016	0.000170011	0.000160005	0.00015	0.00013125	0.0001125	9.375e-05	7.5e-05	5.625e-05	3.75e-05	1.875e-05	0	17.1077	15.7415	1.80736	1.44443	223375	36466.5	83059.2	342901	0.588788	0.955128	0.988014	4.6735e+08	1.71275e+09	2.91028e+08	1.64638e+09	703	2431	-1728	5.09366e+07	1.68282e+08	5.0936e+07	1.68282e+08
45		666148	39136.9	19519.6	33167.2	23908.5	31977	46348.2	41055.9	8598.88	7591.6	251304	414844	0.000190021	0.000180016	0.000170011	0.000160005	0.00015	0.00013125	0.0001125	9.375e-05	7.5e-05	5.625e-05	3.75e-05	1.875e-05	0	19.6326	18.0648	2.07411	1.65761	256343	41848.6	95318	393510	0.416606	0.920536	0.918957	5.53627e+08	2.04188e+09	3.45097e+08	1.96339e+09	727	2526	-1799	4.8824e+07	1.61306e+08	4.88232e+07	1.61306e+08
46		632868	37181.7	18544.5	31510.3	22714.1	30379.5	44032.7	39004.8	8169.29	7212.33	238749	394119	0.000190021	0.000180016	0.000170011	0.000160005	0.00015	0.00013125	0.0001125	9.375e-05	7.5e-05	5.625e-05	3.75e-05	1.875e-05	0	15.7192	14.4638	1.66067	1.3272	205245	33506.7	76317.9	315070	0.54608	0.944506	0.950967	4.2121e+08	1.55246e+09	2.62588e+08	1.49276e+09	691	2399	-1708	4.80012e+07	1.58585e+08	4.80006e+07	1.58585e+08
47		652211	38318.1	19111.3	32473.3	23408.3	31308	45378.5	40196.9	8418.97	7432.77	246046	406165	0.000190021	0.000180016	0.000170011	0.000160005	0.00015	0.00013125	0.0001125	9.375e-05	7.5e-05	5.625e-05	3.75e-05	1.875e-05	0	17.8431	16.4181	1.88505	1.50652	232977	38034.1	86629.7	357641	0.561271	0.894658	0.878525	4.93484e+08	1.81066e+09	3.07926e+08	1.74082e+09	714	2466	-1752	4.57003e+07	1.50982e+08	4.56998e+07	1.50983e+08
48		650841	38237.6	19071.1	32405.1	23359.1	31242.2	45283.2	40112.5	8401.29	7417.15	245529	405311	0.000190021	0.000180016	0.00017001	0.000160005	0.00015	0.00013125	0.0001125	9.375e-05	7.5e-05	5.625e-05	3.75e-05	1.875e-05	0	17.6672	16.2563	1.86647	1.49167	230680	37659	85775.5	354114	0.70667	0.921965	0.990515	4.88192e+08	1.79265e+09	3.0485e+08	1.72364e+09	714	2466	-1752	5.14181e+07	1.6987e+08	5.14177e+07	1.6987e+08
49		632105	37136.9	18522.1	31472.3	22686.7	30342.9	43979.7	38957.8	8159.45	7203.64	238461	393644	0.000190021	0.000180016	0.00017001	0.000160005	0.00015	0.00013125	0.0001125	9.375e-05	7.5e-05	5.625e-05	3.75e-05	1.875e-05	0	15.6415	14.3924	1.65246	1.32064	204231	33341.1	75940.7	313513	0.520295	0.932692	0.915208	4.18919e+08	1.54471e+09	2.6127e+08	1.48537e+09	691	2399	-1708	4.61405e+07	1.52438e+08	4.61399e+07	1.52438e+08
50		645856	37944.8	18925.1	32156.9	23180.2	31003	44936.4	39805.3	8336.95	7360.35	243649	402207	0.000190021	0.000180016	0.000170011	0.000160005	0.00015	0.00013125	0.0001125	9.375e-05	7.5e-05	5.625e-05	3.75e-05	1.875e-05	0	17.0481	15.6866	1.80106	1.4394	222597	36339.4	82769.9	341706	0.515014	0.854402	0.983455	4.65563e+08	1.70672e+09	2.9e+08	1.64064e+09	703	2431	-1728	5.06596e+07	1.67367e+08	5.06589e+07	1.67366e+08
51		646307	37971.2	18938.3	32179.4	23196.4	31024.6	44967.8	39833.1	8342.76	7365.49	243819	402488	0.000190021	0.000180016	0.000170011	0.000160005	0.00015	0.00013125	0.0001125	9.375e-05	7.5e-05	5.625e-05	3.75e-05	1.875e-05	0	17.0986	15.7331	1.8064	1.44367	223257	36447.2	83015.3	342719	0.690571	0.91417	0.982614	4.67078e+08	1.71183e+09	2.90872e+08	1.64551e+09	703	2431	-1728	5.06527e+07	1.67342e+08	5.06522e+07	1.67341e+08
52		655729	38524.8	19214.3	32648.5	23534.6	31476.9	45623.3	40413.8	8464.39	7472.86	247373	408356	0.000190021	0.000180016	0.00017001	0.000160005	0.00015	0.00013125	0.0001125	9.375e-05	7.5e-05	5.625e-05	3.75e-05	1.875e-05	0	18.2949	16.8338	1.93278	1.54467	238876	38997	88823.1	366696	0.73992	0.896108	0.997433	5.0877e+08	1.87921e+09	3.17488e+08	1.80721e+09	718	2496	-1778	5.21663e+07	1.72341e+08	5.21659e+07	1.7234e+08
53		632148	37139.4	18523.4	31474.4	22688.2	30344.9	43982.6	38960.4	8159.99	7204.13	238477	393670	0.000190021	0.000180016	0.000170011	0.000160005	0.00015	0.00013125	0.0001125	9.375e-05	7.5e-05	5.625e-05	3.75e-05	1.875e-05	0	15.6458	14.3963	1.65292	1.321	204287	33350.4	75961.8	313600	0.533287	0.859998	0.99143	4.19046e+08	1.54514e+09	2.61344e+08	1.48578e+09	691	2399	-1708	4.99865e+07	1.65143e+08	4.99858e+07	1.65142e+08
54		654596	38458.2	19181.1	32592.1	23493.9	31422.5	45544.5	40343.9	8449.76	7459.95	246946	407650	0.000190021	0.000180016	0.000170011	0.000160005	0.00015	0.00013125	0.0001125	9.375e-05	7.5e-05	5.625e-05	3.75e-05	1.875e-05	0	18.1494	16.7	1.91741	1.53238	236976	38686.9	88116.7	363780	0.494436	0.908068	0.95429	5.03625e+08	1.84203e+09	3.14191e+08	1.77073e+09	716	2466	-1750	4.98224e+07	1.64602e+08	4.98217e+07	1.64602e+08
55		650823	38236.6	19070.6	32404.2	23358.5	31241.4	45282	40111.4	8401.06	7416.95	245523	405300	0.000190021	0.000180016	0.000170011	0.000160005	0.00015	0.00013125	0.0001125	9.375e-05	7.5e-05	5.625e-05	3.75e-05	1.875e-05	0	17.6649	16.2542	1.86623	1.49148	230651	37654.2	85764.6	354069	0.699213	0.953666	0.912458	4.88125e+08	1.79242e+09	3.04811e+08	1.72342e+09	714	2466	-1752	4.73652e+07	1.56481e+08	4.73649e+07	1.56481e+08
56		663336	38971.7	19437.3	33027.3	23807.6	31842	46152.6	40882.6	8562.58	7559.56	250243	413093	0.000190021	0.000180016	0.000170011	0.000160005	0.00015	0.00013125	0.0001125	9.375e-05	7.5e-05	5.625e-05	3.75e-05	1.875e-05	0	19.2716	17.7326	2.03597	1.62714	251630	41079.1	93565.4	386274	0.631517	0.908835	0.982882	5.40272e+08	1.98051e+09	3.36439e+08	1.90379e+09	722	2496	-1774	5.2001e+07	1.71797e+08	5.20005e+07	1.71797e+08
57		666148	39136.9	19519.6	33167.3	23908.5	31977	46348.2	41055.9	8598.88	7591.6	251304	414844	0.000190021	0.000180016	0.000170011	0.000160005	0.00015	0.00013125	0.0001125	9.375e-05	7.5e-05	5.625e-05	3.75e-05	1.875e-05	0	19.6327	18.0648	2.07412	1.65762	256344	41848.7	95318.3	393511	0.616275	0.864539	0.982035	5.53629e+08	2.04188e+09	3.45098e+08	1.96339e+09	727	2526	-1799	5.21764e+07	1.72377e+08	5.21758e+07	1.72375e+08
58		644321	37854.5	18880	32080.5	23125.1	30929.2	44829.5	39710.6	8317.12	7342.85	243070	401251	0.000190021	0.000180016	0.000170011	0.000160005	0.00015	0.00013125	0.0001125	9.375e-05	7.5e-05	5.625e-05	3.75e-05	1.875e-05	0	16.886	15.5374	1.78394	1.42571	220480	35993.8	81982.7	338456	0.46718	0.863493	0.984328	4.6068e+08	1.69032e+09	2.872e+08	1.62502e+09	703	2431	-1728	5.05837e+07	1.67118e+08	5.05829e+07	1.67116e+08
59		641744	37703.2	18804.5	31952.2	23032.6	30805.5	44650.3	39551.8	8283.86	7313.48	242097	399646	0.000190021	0.000180016	0.000170011	0.000160005	0.00015	0.00013125	0.0001125	9.375e-05	7.5e-05	5.625e-05	3.75e-05	1.875e-05	0	16.6235	15.2959	1.7562	1.40354	217052	35434.3	80708.2	333195	0.606879	0.891984	0.969712	4.50985e+08	1.66376e+09	2.80885e+08	1.59973e+09	699	2431	-1732	4.96341e+07	1.63978e+08	4.96336e+07	1.63977e+08
60		640540	37632.4	18769.3	31892.2	22989.4	30747.8	44566.5	39477.6	8268.32	7299.77	241643	398897	0.000190021	0.000180016	0.000170011	0.000160005	0.00015	0.00013125	0.0001125	9.375e-05	7.5e-05	5.625e-05	3.75e-05	1.875e-05	0	16.5008	15.1831	1.74325	1.39319	215451	35172.9	80112.8	330737	0.476159	0.869448	0.987422	4.47309e+08	1.65135e+09	2.78781e+08	1.58792e+09	699	2431	-1732	5.0445e+07	1.66659e+08	5.04442e+07	1.66658e+08
61		616788	36237	18073.3	30709.6	22136.9	29607.6	42913.9	38013.7	7961.72	7029.08	232683	384105	0.000190021	0.000180016	0.000170011	0.000160005	0.00015	0.00013125	0.0001125	9.375e-05	7.5e-05	5.625e-05	3.75e-05	1.875e-05	0	14.0809	12.9564	1.4876	1.18888	183855	30014.7	68364.1	282234	0.575821	0.868846	0.969009	3.67582e+08	1.35396e+09	2.29102e+08	1.30184e+09	673	2336	-1663	4.76692e+07	1.57487e+08	4.76687e+07	1.57486e+08
62		655672	38521.4	19212.7	32645.6	23532.5	31474.1	45619.3	40410.2	8463.65	7472.21	247352	408320	0.000190021	0.000180016	0.000170011	0.000160005	0.00015	0.00013125	0.0001125	9.375e-05	7.5e-05	5.625e-05	3.75e-05	1.875e-05	0	18.2875	16.827	1.932	1.54404	238780	38981.3	88787.2	366548	0.616977	0.946326	0.90256	5.08546e+08	1.87844e+09	3.17358e+08	1.80648e+09	718	2496	-1778	4.71999e+07	1.55936e+08	4.71995e+07	1.55937e+08
63		637416	37448.9	18677.7	31736.7	22877.3	30597.8	44349.1	39285.1	8227.99	7264.16	240465	396951	0.000190021	0.000180016	0.00017001	0.000160005	0.00015	0.00013125	0.0001125	9.375e-05	7.5e-05	5.625e-05	3.75e-05	1.875e-05	0	16.1825	14.8902	1.70962	1.36631	211295	34494.3	78567.4	324357	0.662889	0.865087	0.926557	4.36434e+08	1.5991e+09	2.71963e+08	1.5372e+09	695	2400	-1705	4.71059e+07	1.55624e+08	4.71055e+07	1.55623e+08
64		651363	38268.3	19086.4	32431.1	23377.9	31267.3	45319.6	40144.7	8408.04	7423.11	245726	405637	0.000190021	0.000180016	0.00017001	0.000160005	0.00015	0.00013125	0.0001125	9.375e-05	7.5e-05	5.625e-05	3.75e-05	1.875e-05	0	17.7343	16.318	1.87356	1.49733	231556	37802.1	86101.4	355460	0.510571	0.952979	0.920644	4.9021e+08	1.79952e+09	3.06024e+08	1.7302e+09	714	2466	-1752	4.78286e+07	1.58016e+08	4.7828e+07	1.58016e+08
65		654474	38451	19177.6	32586	23489.5	31416.6	45536	40336.4	8448.18	7458.56	246900	407574	0.000190021	0.000180016	0.000170011	0.000160005	0.00015	0.00013125	0.0001125	9.375e-05	7.5e-05	5.625e-05	3.75e-05	1.875e-05	0	18.1336	16.6855	1.91575	1.53105	236771	38653.4	88040.3	363465	0.614998	0.851733	0.920538	5.02721e+08	1.84042e+09	3.13488e+08	1.76919e+09	715	2466	-1751	4.80521e+07	1.58751e+08	4.80516e+07	1.5875e+08
66		639047	37544.7	18725.5	31817.9	22935.8	30676.1	44462.6	39385.6	8249.05	7282.75	241080	397967	0.000190021	0.000180016	0.000170011	0.000160005	0.00015	0.00013125	0.0001125	9.375e-05	7.5e-05	5.625e-05	3.75e-05	1.875e-05	0	16.3487	15.0431	1.72718	1.38035	213465	34848.6	79374.3	327688	0.790438	0.895984	0.910442	4.42757e+08	1.63597e+09	2.76171e+08	1.57327e+09	699	2431	-1732	4.64059e+07	1.53309e+08	4.64058e+07	1.53309e+08
67		635866	37357.8	18632.3	31659.5	22821.6	30523.4	44241.3	39189.5	8207.98	7246.49	239880	395986	0.000190021	0.000180016	0.000170011	0.000160005	0.00015	0.00013125	0.0001125	9.375e-05	7.5e-05	5.625e-05	3.75e-05	1.875e-05	0	16.0246	14.7449	1.69293	1.35298	209233	34157.7	77800.7	321191	0.496295	0.922625	0.926183	4.31022e+08	1.58333e+09	2.68552e+08	1.52218e+09	693	2400	-1707	4.69714e+07	1.55184e+08	4.69708e+07	1.55184e+08
68		645347	37914.8	18910.1	32131.6	23161.9	30978.5	44900.9	39773.9	8330.37	7354.54	243457	401890	0.000190021	0.000180016	0.000170011	0.000160005	0.00015	0.00013125	0.0001125	9.375e-05	7.5e-05	5.625e-05	3.75e-05	1.875e-05	0	16.9926	15.6356	1.7952	1.43471	221873	36221.2	82500.6	340594	0.572092	0.912447	0.981734	4.63896e+08	1.70111e+09	2.89042e+08	1.6353e+09	703	2431	-1728	5.05314e+07	1.66943e+08	5.05308e+07	1.66942e+08
69		668876	39297.2	19599.6	33303.1	24006.4	32108	46538	41224	8634.09	7622.68	252333	416543	0.000190021	0.000180016	0.000170011	0.000160005	0.00015	0.00013125	0.0001125	9.375e-05	7.5e-05	5.625e-05	3.75e-05	1.875e-05	0	19.9829	18.3871	2.11111	1.68719	260917	42595.2	97018.6	400531	0.602855	0.890869	0.918564	5.65373e+08	2.07867e+09	3.52252e+08	1.99845e+09	729	2526	-1797	4.90041e+07	1.61897e+08	4.90036e+07	1.61896e+08
70		649945	38185	19044.9	32360.5	23327	31199.2	45220.9	40057.3	8389.72	7406.94	245191	404754	0.000190021	0.000180016	0.000170011	0.000160005	0.00015	0.00013125	0.0001125	9.375e-05	7.5e-05	5.625e-05	3.75e-05	1.875e-05	0	17.5521	16.1504	1.85431	1.48196	229178	37413.8	85217	351809	0.528355	0.943076	0.992931	4.83638e+08	1.77977e+09	3.0174e+08	1.71131e+09	711	2463	-1752	5.14715e+07	1.70051e+08	5.14708e+07	1.7005e+08
71		640786	37646.9	18776.5	31904.5	22998.2	30759.6	44583.6	39492.8	8271.5	7302.57	241736	399050	0.000190021	0.000180016	0.000170011	0.000160005	0.00015	0.00013125	0.0001125	9.375e-05	7.5e-05	5.625e-05	3.75e-05	1.875e-05	0	16.5259	15.2061	1.74589	1.39531	215778	35226.3	80234.5	331239	0.48495	0.925019	0.936514	4.4806e+08	1.65389e+09	2.79211e+08	1.59033e+09	699	2431	-1732	4.78628e+07	1.58129e+08	4.78621e+07	1.58129e+08
72		636909	37419.1	18662.9	31711.5	22859.1	30573.5	44313.9	39253.8	8221.45	7258.38	240274	396635	0.000190021	0.000180016	0.000170011	0.000160005	0.00015	0.00013125	0.0001125	9.375e-05	7.5e-05	5.625e-05	3.75e-05	1.875e-05	0	16.1309	14.8427	1.70416	1.36196	210621	34384.3	78316.7	323322	0.586834	0.818037	0.953188	4.34177e+08	1.59395e+09	2.70361e+08	1.53229e+09	693	2400	-1707	4.84207e+07	1.59969e+08	4.84202e+07	1.59967e+08
73		640586	37635.1	18770.6	31894.5	22991.1	30750	44569.7	39480.5	8268.91	7300.29	241661	398925	0.000190021	0.000180016	0.000170011	0.000160005	0.00015	0.00013125	0.0001125	9.375e-05	7.5e-05	5.625e-05	3.75e-05	1.875e-05	0	16.5055	15.1873	1.74374	1.39358	215512	35182.8	80135.4	330830	0.655881	0.969563	0.97109	4.47449e+08	1.65182e+09	2.78861e+08	1.58837e+09	699	2431	-1732	4.96153e+07	1.63916e+08	4.96148e+07	1.63916e+08
74		655407	38505.9	19204.9	32632.5	23523	31461.4	45600.9	40393.9	8460.24	7469.2	247252	408155	0.000190021	0.000180016	0.000170011	0.000160005	0.00015	0.00013125	0.0001125	9.375e-05	7.5e-05	5.625e-05	3.75e-05	1.875e-05	0	18.2535	16.7958	1.92841	1.54118	238336	38908.9	88622.4	365868	0.524716	0.892144	0.939598	5.07141e+08	1.87492e+09	3.16385e+08	1.80313e+09	717	2496	-1779	4.91164e+07	1.62269e+08	4.91157e+07	1.62269e+08
75		639953	37597.9	18752.1	31863	22968.3	30719.6	44525.7	39441.5	8260.74	7293.07	241422	398531	0.000190021	0.000180016	0.000170011	0.000160005	0.00015	0.00013125	0.0001125	9.375e-05	7.5e-05	5.625e-05	3.75e-05	1.875e-05	0	16.441	15.128	1.73693	1.38814	214670	35045.4	79822.4	329538	0.63714	0.903861	0.969449	4.45518e+08	1.6453e+09	2.77755e+08	1.58216e+09	699	2431	-1732	4.94824e+07	1.63476e+08	4.94819e+07	1.63476e+08
76		648962	38127.3	19016.1	32311.6	23291.7	31152.1	45152.5	39996.7	8377.04	7395.75	244821	404142	0.000190021	0.000180016	0.00017001	0.000160005	0.00015	0.00013125	0.0001125	9.375e-05	7.5e-05	5.625e-05	3.75e-05	1.875e-05	0	17.426	16.0343	1.84098	1.4713	227531	37144.9	84604.5	349280	0.586205	0.953621	0.91592	4.79051e+08	1.76648e+09	2.98734e+08	1.69862e+09	709	2462	-1753	4.74082e+07	1.56625e+08	4.74077e+07	1.56626e+08
77		649261	38144.8	19024.8	32326.5	23302.4	31166.4	45173.3	40015.1	8380.9	7399.15	244933	404328	0.000190021	0.000180016	0.000170011	0.000160005	0.00015	0.00013125	0.0001125	9.375e-05	7.5e-05	5.625e-05	3.75e-05	1.875e-05	0	17.4643	16.0696	1.84504	1.47454	228032	37226.6	84790.7	350049	0.539334	0.963934	0.842489	4.80581e+08	1.77079e+09	2.99783e+08	1.70274e+09	710	2463	-1753	4.36275e+07	1.44136e+08	4.36271e+07	1.44137e+08
78		656580	38574.8	19239.3	32690.9	23565.1	31517.7	45682.5	40466.2	8475.37	7482.56	247694	408886	0.000190021	0.000180016	0.000170011	0.000160005	0.00015	0.00013125	0.0001125	9.375e-05	7.5e-05	5.625e-05	3.75e-05	1.875e-05	0	18.4041	16.9344	1.94432	1.55389	240302	39229.9	89353.5	368886	0.748967	0.905758	0.873892	5.12475e+08	1.89053e+09	3.19801e+08	1.81801e+09	719	2496	-1777	4.5765e+07	1.51193e+08	4.57648e+07	1.51193e+08
79		651406	38270.8	19087.7	32433.2	23379.4	31269.3	45322.5	40147.3	8408.58	7423.59	245742	405663	0.000190021	0.000180016	0.000170011	0.000160005	0.00015	0.00013125	0.0001125	9.375e-05	7.5e-05	5.625e-05	3.75e-05	1.875e-05	0	17.7397	16.323	1.87413	1.49779	231627	37813.7	86127.7	355569	0.642688	0.913555	0.987268	4.90373e+08	1.80008e+09	3.06118e+08	1.73072e+09	714	2466	-1752	5.12937e+07	1.6946e+08	5.12932e+07	1.69459e+08
80		648462	38097.9	19001.4	32286.7	23273.7	31128	45117.7	39965.9	8370.58	7390.05	244632	403830	0.000190021	0.000180016	0.000170011	0.000160005	0.00015	0.00013125	0.0001125	9.375e-05	7.5e-05	5.625e-05	3.75e-05	1.875e-05	0	17.3617	15.9752	1.8342	1.46588	226692	37008	84292.6	347993	0.428084	0.86252	0.891035	4.77132e+08	1.75991e+09	2.97618e+08	1.69235e+09	709	2462	-1753	4.60838e+07	1.52252e+08	4.60831e+07	1.52251e+08
81		637446	37450.7	18678.6	31738.2	22878.4	30599.3	44351.3	39287	8228.39	7264.51	240476	396970	0.000190021	0.000180016	0.000170011	0.000160005	0.00015	0.00013125	0.0001125	9.375e-05	7.5e-05	5.625e-05	3.75e-05	1.875e-05	0	16.1856	14.893	1.70995	1.36658	211335	34501	78582.5	324419	0.732374	0.893763	0.856661	4.36527e+08	1.59941e+09	2.72016e+08	1.53749e+09	695	2400	-1705	4.35553e+07	1.43892e+08	4.35551e+07	1.43893e+08
82		618912	36361.8	18135.5	30815.4	22213.2	29709.6	43061.7	38144.7	7989.14	7053.29	233484	385428	0.000190021	0.000180016	0.000170011	0.000160005	0.00015	0.00013125	0.0001125	9.375e-05	7.5e-05	5.625e-05	3.75e-05	1.875e-05	0	14.2974	13.1556	1.51046	1.20715	186680	30476	69414.8	286571	0.516442	0.960199	0.986522	3.74721e+08	1.37497e+09	2.33628e+08	1.32186e+09	676	2336	-1660	4.86975e+07	1.60886e+08	4.86968e+07	1.60886e+08
83		648087	38075.8	18990.4	32268	23260.3	31110	45091.6	39942.7	8365.74	7385.77	244490	403596	0.000190021	0.000180016	0.000170011	0.000160005	0.00015	0.00013125	0.0001125	9.375e-05	7.5e-05	5.625e-05	3.75e-05	1.875e-05	0	17.3135	15.9309	1.82911	1.46181	226063	36905.2	84058.7	347027	0.635498	0.857873	0.975449	4.75337e+08	1.75463e+09	2.96425e+08	1.68729e+09	708	2461	-1753	5.04215e+07	1.66578e+08	5.04209e+07	1.66577e+08
84		627015	36837.8	18373	31218.9	22504	30098.5	43625.5	38644.1	8093.74	7145.63	236541	390474	0.000190021	0.000180016	0.000170011	0.000160005	0.00015	0.00013125	0.0001125	9.375e-05	7.5e-05	5.625e-05	3.75e-05	1.875e-05	0	15.1229	13.9152	1.59768	1.27685	197460	32235.7	73423	303119	0.725074	0.933667	0.907969	4.0165e+08	1.47457e+09	2.50456e+08	1.41767e+09	685	2369	-1684	4.54082e+07	1.50015e+08	4.54079e+07	1.50015e+08
85		652974	38363	19133.6	32511.3	23435.7	31344.6	45431.7	40244	8428.83	7441.47	246334	406640	0.000190021	0.000180016	0.000170011	0.000160005	0.00015	0.00013125	0.0001125	9.375e-05	7.5e-05	5.625e-05	3.75e-05	1.875e-05	0	17.9411	16.5084	1.89541	1.5148	234257	38243	87105.7	359606	0.723607	0.939786	0.857936	4.96435e+08	1.8207e+09	3.0964e+08	1.75039e+09	714	2466	-1752	4.46826e+07	1.47617e+08	4.46824e+07	1.47618e+08
86		649536	38160.9	19032.9	32340.1	23312.3	31179.6	45192.4	40032.1	8384.44	7402.28	245037	404499	0.000190021	0.000180016	0.000170011	0.000160005	0.00015	0.00013125	0.0001125	9.375e-05	7.5e-05	5.625e-05	3.75e-05	1.875e-05	0	17.4996	16.1021	1.84876	1.47752	228492	37301.9	84962	350756	0.489891	0.877092	0.914825	4.82065e+08	1.7744e+09	3.00826e+08	1.70618e+09	711	2463	-1752	4.73928e+07	1.56575e+08	4.73922e+07	1.56575e+08
87		643530	37808.1	18856.9	32041.1	23096.7	30891.3	44774.5	39661.9	8306.92	7333.84	242771	400759	0.000190021	0.000180016	0.000170011	0.000160005	0.00015	0.00013125	0.0001125	9.375e-05	7.5e-05	5.625e-05	3.75e-05	1.875e-05	0	16.8054	15.4633	1.77543	1.41891	219428	35822.2	81591.7	336842	0.430229	0.934242	0.984274	4.58249e+08	1.68217e+09	2.85809e+08	1.61726e+09	703	2431	-1728	5.05186e+07	1.66904e+08	5.05178e+07	1.66904e+08
88		636456	37392.5	18649.6	31688.9	22842.8	30551.7	44282.3	39225.9	8215.6	7253.22	240103	396353	0.000190021	0.000180016	0.000170011	0.000160005	0.00015	0.00013125	0.0001125	9.375e-05	7.5e-05	5.625e-05	3.75e-05	1.875e-05	0	16.0847	14.8002	1.69928	1.35806	210018	34285.9	78092.5	322396	0.428189	0.934297	0.94239	4.32806e+08	1.58933e+09	2.69575e+08	1.5279e+09	693	2400	-1707	4.78373e+07	1.58046e+08	4.78365e+07	1.58046e+08
89		623570	36635.4	18272	31047.3	22380.3	29933.1	43385.8	38431.7	8049.26	7106.36	235241	388328	0.000190021	0.000180016	0.000170011	0.000160005	0.00015	0.00013125	0.0001125	9.375e-05	7.5e-05	5.625e-05	3.75e-05	1.875e-05	0	14.7719	13.5922	1.56059	1.24721	192876	31487.4	71718.6	296082	0.553715	0.962407	0.992785	3.9007e+08	1.43936e+09	2.43198e+08	1.38408e+09	681	2367	-1686	4.93756e+07	1.63126e+08	4.9375e+07	1.63126e+08
90		623580	36636	18272.3	31047.8	22380.7	29933.6	43386.5	38432.4	8049.4	7106.48	235245	388335	0.000190021	0.000180016	0.000170011	0.000160005	0.00015	0.00013125	0.0001125	9.375e-05	7.5e-05	5.625e-05	3.75e-05	1.875e-05	0	14.7729	13.5932	1.5607	1.2473	192890	31489.7	71723.7	296103	0.640546	0.961679	0.964048	3.90101e+08	1.43946e+09	2.43215e+08	1.38418e+09	681	2367	-1686	4.79478e+07	1.58407e+08	4.79474e+07	1.58407e+08
91		631828	37120.6	18514	31458.5	22676.7	30329.5	43960.3	38940.7	8155.86	7200.47	238357	393471	0.000190021	0.000180016	0.000170011	0.000160005	0.00015	0.00013125	0.0001125	9.375e-05	7.5e-05	5.625e-05	3.75e-05	1.875e-05	0	15.6132	14.3663	1.64947	1.31825	203861	33280.8	75803.3	312945	0.712651	0.932513	0.972035	4.18084e+08	1.54188e+09	2.6079e+08	1.48268e+09	691	2399	-1708	4.89849e+07	1.61832e+08	4.89845e+07	1.61831e+08
92		650096	38193.9	19049.3	32368	23332.4	31206.5	45231.4	40066.6	8391.68	7408.67	245248	404848	0.000190021	0.000180016	0.000170011	0.000160005	0.00015	0.00013125	0.0001125	9.375e-05	7.5e-05	5.625e-05	3.75e-05	1.875e-05	0	17.5715	16.1683	1.85636	1.48359	229432	37455.2	85311.3	352198	0.614545	0.928094	0.910221	4.84606e+08	1.78215e+09	3.02464e+08	1.71359e+09	712	2464	-1752	4.71957e+07	1.55922e+08	4.71953e+07	1.55923e+08
93		638979	37540.7	18723.5	31814.5	22933.4	30672.8	44457.9	39381.4	8248.17	7281.97	241054	397924	0.000190021	0.000180016	0.000170011	0.000160005	0.00015	0.00013125	0.0001125	9.375e-05	7.5e-05	5.625e-05	3.75e-05	1.875e-05	0	16.3417	15.0367	1.72644	1.37976	213374	34833.7	79340.4	327548	0.657882	0.930073	0.995075	4.42548e+08	1.63526e+09	2.76052e+08	1.57259e+09	699	2431	-1732	5.07131e+07	1.67542e+08	5.07126e+07	1.67541e+08
94		639703	37583.3	18744.7	31850.6	22959.4	30707.6	44508.3	39426	8257.52	7290.23	241328	398375	0.000190021	0.000180016	0.000170011	0.000160005	0.00015	0.00013125	0.0001125	9.375e-05	7.5e-05	5.625e-05	3.75e-05	1.875e-05	0	16.4155	15.1046	1.73424	1.38599	214337	34991.1	79698.7	329027	0.612664	0.906443	0.992021	4.44756e+08	1.64272e+09	2.77318e+08	1.5797e+09	699	2431	-1732	5.06145e+07	1.67217e+08	5.06139e+07	1.67216e+08
95		646903	38006.3	18955.7	32209.1	23217.8	31053.2	45009.3	39869.8	8350.46	7372.28	244044	402859	0.000190021	0.000180016	0.000170011	0.000160005	0.00015	0.00013125	0.0001125	9.375e-05	7.5e-05	5.625e-05	3.75e-05	1.875e-05	0	17.1678	15.7968	1.81371	1.44951	224160	36594.6	83351.2	344106	0.595345	0.886828	0.960433	4.69846e+08	1.73973e+09	2.92764e+08	1.67308e+09	705	2461	-1756	4.95544e+07	1.63715e+08	4.95539e+07	1.63714e+08
96		646837	38002.4	18953.8	32205.8	23215.4	31050	45004.7	39865.7	8349.61	7371.53	244019	402818	0.000190021	0.000180016	0.000170011	0.000160005	0.00015	0.00013125	0.0001125	9.375e-05	7.5e-05	5.625e-05	3.75e-05	1.875e-05	0	17.16	15.7896	1.81289	1.44885	224058	36578	83313.3	343950	0.546073	0.854164	0.99902	4.69613e+08	1.73893e+09	2.92629e+08	1.67232e+09	705	2461	-1756	5.15397e+07	1.70274e+08	5.1539e+07	1.70273e+08
97		639156	37551.1	18728.7	31823.3	22939.7	30681.3	44470.2	39392.3	8250.45	7283.99	241121	398035	0.000190021	0.000180016	0.00017001	0.000160005	0.00015	0.00013125	0.0001125	9.375e-05	7.5e-05	5.625e-05	3.75e-05	1.875e-05	0	16.3598	15.0533	1.72835	1.38128	213610	34872.2	79428.1	327910	0.483881	0.828567	0.974695	4.43088e+08	1.63709e+09	2.76361e+08	1.57433e+09	699	2431	-1732	4.96873e+07	1.64155e+08	4.96865e+07	1.64154e+08
98		645643	37932.2	18918.8	32146.3	23172.6	30992.7	44921.5	39792.1	8334.19	7357.92	243568	402074	0.000190021	0.000180016	0.000170011	0.000160005	0.00015	0.00013125	0.0001125	9.375e-05	7.5e-05	5.625e-05	3.75e-05	1.875e-05	0	17.0246	15.665	1.79858	1.43742	222290	36289.4	82655.9	341236	0.651421	0.936114	0.934438	4.64858e+08	1.70434e+09	2.89595e+08	1.63838e+09	703	2431	-1728	4.81197e+07	1.58974e+08	4.81192e+07	1.58974e+08
99		644757	37880.2	18892.8	32102.2	23140.8	30950.2	44859.9	39737.6	8322.76	7347.83	243234	401523	0.000190021	0.000180016	0.000170011	0.000160005	0.00015	0.00013125	0.0001125	9.375e-05	7.5e-05	5.625e-05	3.75e-05	1.875e-05	0	16.9306	15.5785	1.78865	1.42948	221063	36089	82199.6	339352	0.432196	0.954089	0.991823	4.62028e+08	1.69484e+09	2.87972e+08	1.62932e+09	703	2431	-1728	5.10032e+07	1.68505e+08	5.10023e+07	1.68505e+08
100		661529	38865.5	19384.3	32937.3	23742.7	31755.3	46026.8	40771.2	8539.25	7538.96	249561	411967	0.000190021	0.000180016	0.000170011	0.000160005	0.00015	0.00013125	0.0001125	9.375e-05	7.5e-05	5.625e-05	3.75e-05	1.875e-05	0	19.0396	17.519	2.01145	1.60754	248599	40584.4	92438.6	381622	0.604316	0.904383	0.980025	5.33161e+08	1.95643e+09	3.32332e+08	1.88084e+09	722	2496	-1774	5.17084e+07	1.70831e+08	5.17079e+07	1.7083e+08
101		651730	38289.9	19097.2	32449.4	23391	31284.9	45345.1	40167.3	8412.77	7427.29	245865	405865	0.000190021	0.000180016	0.000170011	0.000160005	0.00015	0.00013125	0.0001125	9.375e-05	7.5e-05	5.625e-05	3.75e-05	1.875e-05	0	17.7814	16.3614	1.87854	1.50131	232172	37902.5	86330.2	356404	0.49405	0.966294	0.963297	4.91627e+08	1.80435e+09	3.06847e+08	1.7348e+09	714	2466	-1752	5.00724e+07	1.65429e+08	5.00717e+07	1.65429e+08
102		644156	37844.9	18875.2	32072.3	23119.2	30921.3	44818.1	39700.5	8315	7340.98	243008	401149	0.000190021	0.000180016	0.000170011	0.000160005	0.00015	0.00013125	0.0001125	9.375e-05	7.5e-05	5.625e-05	3.75e-05	1.875e-05	0	16.8692	15.522	1.78217	1.4243	220261	35958.1	81901.4	338121	0.346855	0.954184	0.992632	4.60174e+08	1.68862e+09	2.86911e+08	1.62341e+09	703	2431	-1728	5.09966e+07	1.68485e+08	5.09957e+07	1.68485e+08
103		647026	38013.5	18959.3	32215.2	23222.2	31059.1	45017.8	39877.4	8352.04	7373.68	244090	402936	0.000190021	0.000180016	0.00017001	0.000160005	0.00015	0.00013125	0.0001125	9.375e-05	7.5e-05	5.625e-05	3.75e-05	1.875e-05	0	17.1824	15.8102	1.81525	1.45073	224350	36625.6	83421.7	344397	0.725382	0.896287	0.99071	4.70646e+08	1.74121e+09	2.93381e+08	1.67449e+09	706	2461	-1755	5.1127e+07	1.68908e+08	5.11265e+07	1.68907e+08
104		649561	38162.4	19033.6	32341.4	23313.2	31180.8	45194.2	40033.6	8384.77	7402.57	245047	404515	0.000190021	0.000180016	0.000170011	0.000160005	0.00015	0.00013125	0.0001125	9.375e-05	7.5e-05	5.625e-05	3.75e-05	1.875e-05	0	17.5029	16.1051	1.84911	1.4778	228535	37308.8	84977.9	350822	0.665065	0.962879	0.978012	4.82163e+08	1.77473e+09	3.00883e+08	1.7065e+09	711	2463	-1752	5.06691e+07	1.67397e+08	5.06686e+07	1.67397e+08
105		649343	38149.6	19027.2	32330.6	23305.4	31170.3	45179	40020.2	8381.96	7400.09	244964	404379	0.000190021	0.000180016	0.000170011	0.000160005	0.00015	0.00013125	0.0001125	9.375e-05	7.5e-05	5.625e-05	3.75e-05	1.875e-05	0	17.4749	16.0793	1.84615	1.47543	228169	37249.2	84842	350261	0.497952	0.784313	0.979744	4.80897e+08	1.77187e+09	2.99967e+08	1.70377e+09	710	2463	-1753	5.07408e+07	1.67635e+08	5.074e+07	1.67633e+08
106		660196	38787.3	19345.2	32870.9	23694.9	31691.3	45934.1	40689.1	8522.05	7523.77	249059	411138	0.000190021	0.000180016	0.000170011	0.000160005	0.00015	0.00013125	0.0001125	9.375e-05	7.5e-05	5.625e-05	3.75e-05	1.875e-05	0	18.8685	17.3616	1.99338	1.59309	246365	40219.7	91607.9	378193	0.531321	0.899403	0.985748	5.27928e+08	1.93868e+09	3.29305e+08	1.86392e+09	722	2496	-1774	5.19052e+07	1.71483e+08	5.19045e+07	1.71482e+08
107		631048	37074.7	18491.1	31419.6	22648.7	30292.1	43906.1	38892.6	8145.79	7191.59	238062	392985	0.000190021	0.000180016	0.00017001	0.000160005	0.00015	0.00013125	0.0001125	9.375e-05	7.5e-05	5.625e-05	3.75e-05	1.875e-05	0	15.5337	14.2932	1.64108	1.31154	202824	33111.4	75417.5	311353	0.552853	0.937762	0.996679	4.15331e+08	1.53396e+09	2.59031e+08	1.47513e+09	690	2399	-1709	5.01637e+07	1.65729e+08	5.01631e+07	1.65729e+08
108		630886	37065.3	18486.4	31411.6	22642.9	30284.4	43894.9	38882.7	8143.71	7189.75	238002	392885	0.000190021	0.000180016	0.000170011	0.000160005	0.00015	0.00013125	0.0001125	9.375e-05	7.5e-05	5.625e-05	3.75e-05	1.875e-05	0	15.5173	14.2781	1.63934	1.31015	202609	33076.4	75337.8	311024	0.606461	0.960474	0.869892	4.14848e+08	1.53232e+09	2.58753e+08	1.47357e+09	690	2399	-1709	4.3772e+07	1.44612e+08	4.37716e+07	1.44613e+08
109		634166	37257.9	18582.5	31574.9	22760.6	30441.8	44123	39084.8	8186.04	7227.12	239239	394927	0.000190021	0.000180016	0.000170011	0.000160005	0.00015	0.00013125	0.0001125	9.375e-05	7.5e-05	5.625e-05	3.75e-05	1.875e-05	0	15.8514	14.5855	1.67464	1.33836	206972	33788.6	76959.9	317720	0.484912	0.913848	0.998747	4.25115e+08	1.56566e+09	2.6483e+08	1.50533e+09	691	2399	-1708	5.05158e+07	1.66894e+08	5.05151e+07	1.66893e+08
110		649047	38132.2	19018.5	32315.8	23294.7	31156.1	45158.4	40001.9	8378.13	7396.71	244852	404194	0.000190021	0.000180016	0.000170011	0.000160005	0.00015	0.00013125	0.0001125	9.375e-05	7.5e-05	5.625e-05	3.75e-05	1.875e-05	0	17.4368	16.0443	1.84213	1.47222	227672	37168	84657.1	349497	0.601408	0.982672	0.985724	4.79758e+08	1.76798e+09	2.99305e+08	1.70006e+09	710	2463	-1753	5.10278e+07	1.68583e+08	5.10272e+07	1.68583e+08
111		615093	36137.4	18023.6	30625.3	22076.1	29526.2	42796	37909.3	7939.85	7009.77	232044	383050	0.000190021	0.000180016	0.000170011	0.000160005	0.00015	0.00013125	0.0001125	9.375e-05	7.5e-05	5.625e-05	3.75e-05	1.875e-05	0	13.9083	12.7976	1.46936	1.1743	181601	29646.7	67525.9	278773	0.572322	0.807652	0.749117	3.62345e+08	1.3372e+09	2.25938e+08	1.28586e+09	672	2336	-1664	3.67514e+07	1.21416e+08	3.67511e+07	1.21417e+08
112		648805	38118	19011.4	32303.7	23286	31144.5	45141.5	39987	8375	7393.95	244761	404043	0.000190021	0.000180016	0.000170011	0.000160005	0.00015	0.00013125	0.0001125	9.375e-05	7.5e-05	5.625e-05	3.75e-05	1.875e-05	0	17.4057	16.0157	1.83884	1.46959	227266	37101.7	84506.1	348874	0.571728	0.956236	0.985207	4.78446e+08	1.76441e+09	2.98382e+08	1.69664e+09	709	2462	-1753	5.09818e+07	1.68432e+08	5.09812e+07	1.68432e+08
113		631323	37090.9	18499.2	31433.3	22658.6	30305.3	43925.2	38909.6	8149.34	7194.72	238166	393157	0.000190021	0.000180016	0.000170011	0.000160005	0.00015	0.00013125	0.0001125	9.375e-05	7.5e-05	5.625e-05	3.75e-05	1.875e-05	0	15.5618	14.319	1.64404	1.31391	203190	33171.2	75553.6	311915	0.570456	0.892712	0.803183	4.16156e+08	1.53675e+09	2.59506e+08	1.47779e+09	690	2399	-1709	4.04433e+07	1.33614e+08	4.04429e+07	1.33615e+08
114		621334	36504	18206.5	30936	22300.1	29825.8	43230.2	38293.9	8020.4	7080.88	234398	386936	0.000190021	0.000180016	0.000170011	0.000160005	0.00015	0.00013125	0.0001125	9.375e-05	7.5e-05	5.625e-05	3.75e-05	1.875e-05	0	14.5441	13.3826	1.53652	1.22798	189902	31001.9	70612.6	291516	0.436652	0.945929	0.944513	3.83484e+08	1.41695e+09	2.39395e+08	1.36271e+09	681	2367	-1686	4.68059e+07	1.54638e+08	4.68052e+07	1.54638e+08
115		649574	38163.2	19034	32342	23313.7	31181.4	45195.1	40034.4	8384.94	7402.72	245051	404523	0.000190021	0.000180016	0.000170011	0.000160005	0.00015	0.00013125	0.0001125	9.375e-05	7.5e-05	5.625e-05	3.75e-05	1.875e-05	0	17.5045	16.1066	1.84928	1.47793	228556	37312.3	84985.9	350855	0.652945	0.919117	0.896886	4.82212e+08	1.7749e+09	3.00911e+08	1.70666e+09	711	2463	-1752	4.64673e+07	1.53515e+08	4.64669e+07	1.53515e+08
116		656885	38592.7	19248.2	32706.1	23576.1	31532.4	45703.7	40485	8479.31	7486.04	247810	409076	0.000190021	0.000180016	0.00017001	0.000160005	0.00015	0.00013125	0.0001125	9.375e-05	7.5e-05	5.625e-05	3.75e-05	1.875e-05	0	18.4433	16.9704	1.94846	1.5572	240814	39313.4	89543.6	369671	0.467079	0.94372	0.944634	5.13664e+08	1.89459e+09	3.2049e+08	1.82189e+09	719	2496	-1777	4.94905e+07	1.63507e+08	4.94898e+07	1.63507e+08
117		658331	38677.6	19290.6	32778	23627.9	31601.8	45804.3	40574.1	8497.97	7502.51	248355	409976	0.000190021	0.000180016	0.000170011	0.000160005	0.00015	0.00013125	0.0001125	9.375e-05	7.5e-05	5.625e-05	3.75e-05	1.875e-05	0	18.6289	17.1412	1.96807	1.57287	243237	39709	90444.7	373391	0.545811	0.889902	0.953318	5.19716e+08	1.91384e+09	3.24169e+08	1.84024e+09	720	2496	-1776	5.00559e+07	1.65373e+08	5.00553e+07	1.65372e+08
118		646457	37980.1	18942.7	32186.9	23201.8	31031.8	44978.2	39842.3	8344.71	7367.2	243876	402582	0.000190021	0.000180016	0.000170011	0.000160005	0.00015	0.00013125	0.0001125	9.375e-05	7.5e-05	5.625e-05	3.75e-05	1.875e-05	0	17.1158	15.749	1.80822	1.44512	223481	36483.8	83098.8	343064	0.542611	0.919419	0.985963	4.67593e+08	1.71357e+09	2.91169e+08	1.64717e+09	703	2431	-1728	5.08362e+07	1.67951e+08	5.08356e+07	1.6795e+08
119		659166	38726.7	19315	32819.6	23657.9	31641.8	45862.4	40625.6	8508.75	7512.03	248670	410496	0.000190021	0.000180016	0.000170011	0.000160005	0.00015	0.00013125	0.0001125	9.375e-05	7.5e-05	5.625e-05	3.75e-05	1.875e-05	0	18.7361	17.2398	1.9794	1.58192	244637	39937.6	90965.4	375540	0.638232	0.835689	0.98485	5.23408e+08	1.92496e+09	3.26486e+08	1.85084e+09	721	2496	-1775	5.17776e+07	1.71058e+08	5.17771e+07	1.71057e+08
120		616070	36194.8	18052.2	30673.9	22111.2	29573.1	42863.9	37969.5	7952.45	7020.89	232412	383658	0.000190021	0.000180016	0.000170011	0.000160005	0.00015	0.00013125	0.0001125	9.375e-05	7.5e-05	5.625e-05	3.75e-05	1.875e-05	0	14.0078	12.8891	1.47987	1.1827	182899	29858.7	68008.9	280767	0.669755	0.894373	0.998764	3.65496e+08	1.34686e+09	2.27895e+08	1.29507e+09	673	2336	-1663	4.90762e+07	1.62134e+08	4.90758e+07	1.62133e+08
121		630414	37037.5	18472.5	31388.1	22626	30261.7	43862	38853.5	8137.61	7184.36	237823	392590	0.000190021	0.000180016	0.000170011	0.000160005	0.00015	0.00013125	0.0001125	9.375e-05	7.5e-05	5.625e-05	3.75e-05	1.875e-05	0	15.4691	14.2338	1.63425	1.30608	201980	32973.7	75103.9	310058	0.541129	0.808625	0.957215	4.13432e+08	1.52751e+09	2.57938e+08	1.46899e+09	690	2399	-1709	4.81291e+07	1.59006e+08	4.81285e+07	1.59005e+08
122		650429	38213.4	19059	32384.6	23344.3	31222.5	45254.5	40087.1	8395.97	7412.46	245374	405055	0.000190021	0.000180016	0.000170011	0.000160005	0.00015	0.00013125	0.0001125	9.375e-05	7.5e-05	5.625e-05	3.75e-05	1.875e-05	0	17.6143	16.2076	1.86088	1.4872	229989	37546.3	85518.7	353054	0.534327	0.91206	0.973958	4.8624e+08	1.78687e+09	3.03562e+08	1.71811e+09	713	2465	-1752	5.05257e+07	1.66925e+08	5.0525e+07	1.66925e+08
123		657268	38615.2	19259.4	32725.1	23589.8	31550.8	45730.4	40508.6	8484.26	7490.4	247954	409314	0.000190021	0.000180016	0.000170011	0.000160005	0.00015	0.00013125	0.0001125	9.375e-05	7.5e-05	5.625e-05	3.75e-05	1.875e-05	0	18.4925	17.0157	1.95366	1.56135	241456	39418.3	89782.6	370657	0.626587	0.93061	0.95019	5.15159e+08	1.8997e+09	3.21357e+08	1.82675e+09	719	2496	-1777	4.98117e+07	1.64565e+08	4.98112e+07	1.64564e+08
124		655964	38538.6	19221.2	32660.2	23543	31488.2	45639.7	40428.2	8467.42	7475.54	247462	408502	0.000190021	0.000180016	0.000170011	0.000160005	0.00015	0.00013125	0.0001125	9.375e-05	7.5e-05	5.625e-05	3.75e-05	1.875e-05	0	18.325	16.8616	1.93596	1.54721	239269	39061.2	88969.3	367300	0.581697	0.892283	0.858659	5.09683e+08	1.88233e+09	3.18018e+08	1.81019e+09	718	2496	-1778	4.49241e+07	1.48418e+08	4.49237e+07	1.48418e+08
125		640184	37611.5	18758.8	31874.5	22976.6	30730.7	44541.8	39455.7	8263.73	7295.71	241509	398675	0.000190021	0.000180016	0.000170011	0.000160005	0.00015	0.00013125	0.0001125	9.375e-05	7.5e-05	5.625e-05	3.75e-05	1.875e-05	0	16.4646	15.1497	1.73942	1.39013	214978	35095.6	79936.8	330010	0.597009	0.862365	0.834468	4.46224e+08	1.64768e+09	2.78159e+08	1.58443e+09	699	2431	-1732	4.26084e+07	1.40767e+08	4.26081e+07	1.40767e+08
126		620420	36450.4	18179.7	30890.5	22267.3	29782	43166.7	38237.6	8008.61	7070.48	234053	386367	0.000190021	0.000180016	0.000170011	0.000160005	0.00015	0.00013125	0.0001125	9.375e-05	7.5e-05	5.625e-05	3.75e-05	1.875e-05	0	14.451	13.297	1.52669	1.22012	188687	30803.6	70160.9	289651	0.594758	0.90464	0.882856	3.79737e+08	1.3902e+09	2.3678e+08	1.33639e+09	678	2337	-1659	4.36872e+07	1.44331e+08	4.36868e+07	1.44331e+08
127		629021	36955.7	18431.7	31318.7	22576	30194.8	43765.1	38767.7	8119.63	7168.49	237298	391723	0.000190021	0.000180016	0.000170011	0.000160005	0.00015	0.00013125	0.0001125	9.375e-05	7.5e-05	5.625e-05	3.75e-05	1.875e-05	0	15.3273	14.1032	1.61926	1.29411	200128	32671.3	74415.1	307214	0.673211	0.807883	0.933687	4.08596e+08	1.4947e+09	2.54869e+08	1.43684e+09	688	2369	-1681	4.68433e+07	1.54756e+08	4.68429e+07	1.54754e+08
128		642373	37740.1	18823	31983.5	23055.2	30835.8	44694.1	39590.6	8291.99	7320.66	242335	400038	0.000190021	0.000180016	0.000170011	0.000160005	0.00015	0.00013125	0.0001125	9.375e-05	7.5e-05	5.625e-05	3.75e-05	1.875e-05	0	16.6876	15.3549	1.76298	1.40896	217889	35570.9	81019.5	334480	0.473634	0.891495	0.902469	4.54696e+08	1.67024e+09	2.83773e+08	1.60591e+09	703	2431	-1728	4.62371e+07	1.52758e+08	4.62365e+07	1.52758e+08
129		642114	37724.9	18815.4	31970.6	23045.9	30823.3	44676	39574.6	8288.64	7317.7	242237	399877	0.000190021	0.000180016	0.000170011	0.000160005	0.00015	0.00013125	0.0001125	9.375e-05	7.5e-05	5.625e-05	3.75e-05	1.875e-05	0	16.6611	15.3306	1.76018	1.40673	217544	35514.6	80891.1	333950	0.459671	0.852687	0.870712	4.52116e+08	1.66757e+09	2.81532e+08	1.60336e+09	699	2431	-1732	4.45921e+07	1.47323e+08	4.45915e+07	1.47323e+08
130		638617	37519.5	18712.9	31796.5	22920.4	30655.5	44432.7	39359.1	8243.5	7277.85	240918	397699	0.000190021	0.000180016	0.000170011	0.000160005	0.00015	0.00013125	0.0001125	9.375e-05	7.5e-05	5.625e-05	3.75e-05	1.875e-05	0	16.3049	15.0028	1.72255	1.37665	212893	34755.2	79161.6	326810	0.525259	0.930457	0.925767	4.41089e+08	1.63118e+09	2.75062e+08	1.56869e+09	698	2430	-1732	4.71537e+07	1.55785e+08	4.71531e+07	1.55785e+08
131		657234	38613.2	19258.4	32723.4	23588.6	31549.1	45728	40506.5	8483.81	7490.01	247941	409293	0.000190021	0.000180016	0.00017001	0.000160005	0.00015	0.00013125	0.0001125	9.375e-05	7.5e-05	5.625e-05	3.75e-05	1.875e-05	0	18.488	17.0116	1.95319	1.56098	241398	39408.8	89760.9	370568	0.710954	0.832056	0.981852	5.15024e+08	1.89923e+09	3.21278e+08	1.82631e+09	719	2496	-1777	5.14692e+07	1.70038e+08	5.14687e+07	1.70036e+08
132		640702	37642	18774	31900.3	22995.2	30755.6	44577.8	39487.6	8270.42	7301.61	241705	398998	0.000190021	0.000180016	0.00017001	0.000160005	0.00015	0.00013125	0.0001125	9.375e-05	7.5e-05	5.625e-05	3.75e-05	1.875e-05	0	16.5173	15.1983	1.74499	1.39459	215667	35208.1	80193.1	331068	0.628533	0.920492	0.948047	4.47804e+08	1.65302e+09	2.79065e+08	1.58951e+09	699	2431	-1732	4.84467e+07	1.60055e+08	4.84462e+07	1.60055e+08
133		662186	38904.1	19403.5	32970	23766.3	31786.8	46072.6	40811.7	8547.73	7546.45	249809	412377	0.000190021	0.000180016	0.000170011	0.000160005	0.00015	0.00013125	0.0001125	9.375e-05	7.5e-05	5.625e-05	3.75e-05	1.875e-05	0	19.1239	17.5967	2.02037	1.61466	249701	40764.2	92848.1	383313	0.66637	0.962231	0.969529	5.35744e+08	1.96518e+09	3.33825e+08	1.88918e+09	722	2496	-1774	5.12059e+07	1.6917e+08	5.12055e+07	1.6917e+08
134		621676	36524.1	18216.5	30953	22312.4	29842.2	43254	38315	8024.81	7084.78	234527	387149	0.000190021	0.000180016	0.000170011	0.000160005	0.00015	0.00013125	0.0001125	9.375e-05	7.5e-05	5.625e-05	3.75e-05	1.875e-05	0	14.5789	13.4146	1.5402	1.23092	190357	31076.2	70781.8	292215	0.674243	0.888714	0.977603	3.8449e+08	1.42037e+09	2.39976e+08	1.36598e+09	681	2367	-1686	4.84736e+07	1.60143e+08	4.84732e+07	1.60142e+08
135		624813	36708.5	18308.4	31109.2	22425	29992.8	43472.3	38508.4	8065.32	7120.54	235711	389103	0.000190021	0.000180016	0.000170011	0.000160005	0.00015	0.00013125	0.0001125	9.375e-05	7.5e-05	5.625e-05	3.75e-05	1.875e-05	0	14.8986	13.7088	1.57398	1.25791	194531	31757.6	72333.9	298622	0.609194	0.902546	0.986489	3.9407e+08	1.45216e+09	2.45642e+08	1.39629e+09	682	2368	-1686	4.91608e+07	1.62414e+08	4.91602e+07	1.62413e+08
136		628847	36945.4	18426.6	31310	22569.7	30186.4	43752.9	38756.9	8117.38	7166.5	237232	391615	0.000190021	0.000180016	0.000170011	0.000160005	0.00015	0.00013125	0.0001125	9.375e-05	7.5e-05	5.625e-05	3.75e-05	1.875e-05	0	15.3095	14.0869	1.61739	1.29261	199896	32633.5	74328.8	306858	0.590588	0.956953	0.970483	4.0776e+08	1.49295e+09	2.54253e+08	1.43517e+09	687	2369	-1682	4.86752e+07	1.60811e+08	4.86747e+07	1.60811e+08
137		643186	37787.9	18846.8	32024	23084.4	30874.8	44750.6	39640.7	8302.47	7329.92	242641	400544	0.000190021	0.000180016	0.000170011	0.000160005	0.00015	0.00013125	0.0001125	9.375e-05	7.5e-05	5.625e-05	3.75e-05	1.875e-05	0	16.7703	15.4311	1.77172	1.41595	218970	35747.4	81421.4	336139	0.666785	0.952366	0.964929	4.57191e+08	1.67862e+09	2.85203e+08	1.61388e+09	703	2431	-1728	4.95007e+07	1.63537e+08	4.95003e+07	1.63537e+08
138		660216	38788.4	19345.8	32871.9	23695.6	31692.3	45935.5	40690.3	8522.31	7524	249066	411150	0.000190021	0.000180016	0.000170011	0.000160005	0.00015	0.00013125	0.0001125	9.375e-05	7.5e-05	5.625e-05	3.75e-05	1.875e-05	0	18.8711	17.364	1.99365	1.59331	246399	40225.2	91620.5	378245	0.523007	0.938689	0.933008	5.28007e+08	1.93895e+09	3.29351e+08	1.86418e+09	722	2496	-1774	4.91297e+07	1.62314e+08	4.91291e+07	1.62314e+08
139		665394	39092.6	19497.5	33129.7	23881.4	31940.8	46295.7	41009.4	8589.14	7583	251019	414374	0.000190021	0.000180016	0.000170011	0.000160005	0.00015	0.00013125	0.0001125	9.375e-05	7.5e-05	5.625e-05	3.75e-05	1.875e-05	0	19.5358	17.9757	2.06388	1.64944	255079	41642.2	94847.9	391569	0.536891	0.927171	0.893359	5.50222e+08	2.03171e+09	3.42955e+08	1.9537e+09	726	2526	-1800	4.7411e+07	1.56635e+08	4.74105e+07	1.56636e+08
140		635731	37349.9	18628.4	31652.8	22816.8	30516.9	44231.9	39181.3	8206.25	7244.96	239829	395902	0.000190021	0.000180016	0.000170011	0.000160005	0.00015	0.00013125	0.0001125	9.375e-05	7.5e-05	5.625e-05	3.75e-05	1.875e-05	0	16.0109	14.7323	1.69149	1.35183	209054	34128.6	77734.3	320917	0.553938	0.941166	0.968876	4.30617e+08	1.58197e+09	2.6832e+08	1.52088e+09	693	2400	-1707	4.91265e+07	1.62302e+08	4.91258e+07	1.62302e+08
141		641144	37667.9	18787	31922.3	23011.1	30776.8	44608.6	39514.9	8276.12	7306.65	241871	399273	0.000190021	0.000180016	0.000170011	0.000160005	0.00015	0.00013125	0.0001125	9.375e-05	7.5e-05	5.625e-05	3.75e-05	1.875e-05	0	16.5624	15.2397	1.74975	1.39839	216255	35304.1	80411.7	331970	0.613229	0.949305	0.941479	4.49154e+08	1.65758e+09	2.79837e+08	1.59385e+09	699	2431	-1732	4.81442e+07	1.59056e+08	4.81437e+07	1.59056e+08
142		627026	36838.5	18373.3	31219.4	22504.4	30099.1	43626.3	38644.7	8093.88	7145.76	236545	390481	0.000190021	0.000180016	0.000170011	0.000160005	0.00015	0.00013125	0.0001125	9.375e-05	7.5e-05	5.625e-05	3.75e-05	1.875e-05	0	15.124	13.9162	1.59779	1.27694	197474	32238.1	73428.3	303141	0.454126	0.900498	0.811757	4.01682e+08	1.47468e+09	2.50474e+08	1.41777e+09	685	2369	-1684	4.05961e+07	1.34122e+08	4.05956e+07	1.34123e+08
143		656319	38559.5	19231.6	32677.9	23555.7	31505.2	45664.4	40450.1	8472.01	7479.59	247596	408723	0.000190021	0.000180016	0.000170011	0.000160005	0.00015	0.00013125	0.0001125	9.375e-05	7.5e-05	5.625e-05	3.75e-05	1.875e-05	0	18.3706	16.9036	1.94079	1.55106	239865	39158.6	89191	368215	0.489988	0.952245	0.925413	5.11068e+08	1.88706e+09	3.1882e+08	1.8147e+09	718	2496	-1778	4.8442e+07	1.60043e+08	4.84413e+07	1.60043e+08
144		643685	37817.2	18861.4	32048.8	23102.3	30898.7	44785.4	39671.5	8308.92	7335.61	242830	400855	0.000190021	0.000180016	0.000170011	0.000160005	0.00015	0.00013125	0.0001125	9.375e-05	7.5e-05	5.625e-05	3.75e-05	1.875e-05	0	16.8213	15.4779	1.7771	1.42025	219635	35855.9	81668.5	337159	0.543386	0.858562	0.904619	4.58727e+08	1.68377e+09	2.86082e+08	1.61879e+09	703	2431	-1728	4.64424e+07	1.53434e+08	4.64418e+07	1.53434e+08
145		654939	38478.4	19191.2	32609.2	23506.2	31439	45568.4	40365.1	8454.19	7463.86	247075	407864	0.000190021	0.000180016	0.000170011	0.000160005	0.00015	0.00013125	0.0001125	9.375e-05	7.5e-05	5.625e-05	3.75e-05	1.875e-05	0	18.1934	16.7405	1.92206	1.5361	237551	38780.8	88330.6	364663	0.597759	0.862162	0.916426	5.05321e+08	1.86869e+09	3.15329e+08	1.79718e+09	717	2496	-1779	4.78714e+07	1.58154e+08	4.78709e+07	1.58154e+08
146		655191	38493.2	19198.6	32621.7	23515.2	31451.1	45585.9	40380.6	8457.44	7466.73	247170	408021	0.000190021	0.000180016	0.000170011	0.000160005	0.00015	0.00013125	0.0001125	9.375e-05	7.5e-05	5.625e-05	3.75e-05	1.875e-05	0	18.2258	16.7702	1.92548	1.53883	237974	38849.7	88487.5	365311	0.579378	0.836768	0.958685	5.063e+08	1.87204e+09	3.15897e+08	1.80038e+09	717	2496	-1779	5.00978e+07	1.6551e+08	5.00972e+07	1.65508e+08
147		656768	38585.8	19244.8	32700.2	23571.8	31526.7	45695.6	40477.8	8477.8	7484.7	247765	409003	0.000190021	0.000180016	0.000170011	0.000160005	0.00015	0.00013125	0.0001125	9.375e-05	7.5e-05	5.625e-05	3.75e-05	1.875e-05	0	18.4282	16.9566	1.94687	1.55593	240617	39281.3	89470.6	369369	0.585182	0.953822	0.934755	5.13207e+08	1.89303e+09	3.20225e+08	1.8204e+09	719	2496	-1777	4.8965e+07	1.61769e+08	4.89645e+07	1.61769e+08
148		644211	37848.1	18876.8	32075	23121.2	30924	44822	39703.9	8315.71	7341.6	243028	401183	0.000190021	0.000180016	0.000170011	0.000160005	0.00015	0.00013125	0.0001125	9.375e-05	7.5e-05	5.625e-05	3.75e-05	1.875e-05	0	16.8748	15.5272	1.78276	1.42477	220335	35970.1	81928.7	338234	0.520024	0.918598	0.990073	4.60344e+08	1.68919e+09	2.87008e+08	1.62395e+09	703	2431	-1728	5.08706e+07	1.68065e+08	5.08699e+07	1.68064e+08
149		654137	38431.3	19167.7	32569.2	23477.4	31400.5	45512.6	40315.7	8443.84	7454.72	246773	407364	0.000190021	0.000180016	0.000170011	0.000160005	0.00015	0.00013125	0.0001125	9.375e-05	7.5e-05	5.625e-05	3.75e-05	1.875e-05	0	18.0905	16.6457	1.91118	1.52741	236207	38561.3	87830.6	362599	0.531007	0.825289	0.961651	5.01417e+08	1.83599e+09	3.12731e+08	1.76497e+09	715	2466	-1751	5.01717e+07	1.65755e+08	5.0171e+07	1.65753e+08
150		643806	37824.3	18865	32054.8	23106.6	30904.5	44793.7	39678.9	8310.48	7336.98	242875	400930	0.000190021	0.000180016	0.000170011	0.000160005	0.00015	0.00013125	0.0001125	9.375e-05	7.5e-05	5.625e-05	3.75e-05	1.875e-05	0	16.8335	15.4892	1.7784	1.42128	219795	35882.1	81728.2	337406	0.596037	0.898783	0.927353	4.59097e+08	1.68501e+09	2.86294e+08	1.61997e+09	703	2431	-1728	4.76186e+07	1.5732e+08	4.76181e+07	1.57319e+08
151		645334	37914.1	18909.7	32130.9	23161.5	30977.9	44900.1	39773.1	8330.2	7354.4	243452	401882	0.000190021	0.000180016	0.000170011	0.000160005	0.00015	0.00013125	0.0001125	9.375e-05	7.5e-05	5.625e-05	3.75e-05	1.875e-05	0	16.9912	15.6343	1.79506	1.4346	221855	36218.2	82493.9	340567	0.676833	0.909811	0.889753	4.63854e+08	1.70097e+09	2.89019e+08	1.63516e+09	703	2431	-1728	4.5797e+07	1.513e+08	4.57967e+07	1.513e+08
152		655814	38529.8	19216.8	32652.7	23537.6	31481	45629.2	40419	8465.49	7473.83	247406	408409	0.000190021	0.000180016	0.000170011	0.000160005	0.00015	0.00013125	0.0001125	9.375e-05	7.5e-05	5.625e-05	3.75e-05	1.875e-05	0	18.3058	16.8439	1.93393	1.54559	239018	39020.3	88876	366915	0.690489	0.971286	0.853382	5.09101e+08	1.88034e+09	3.1768e+08	1.80829e+09	718	2496	-1778	4.46385e+07	1.47473e+08	4.46383e+07	1.47474e+08
153		633495	37218.5	18562.8	31541.5	22736.6	30409.6	44076.3	39043.4	8177.38	7219.48	238986	394509	0.000190021	0.000180016	0.000170011	0.000160005	0.00015	0.00013125	0.0001125	9.375e-05	7.5e-05	5.625e-05	3.75e-05	1.875e-05	0	15.7831	14.5226	1.66742	1.33259	206079	33642.9	76628	316350	0.579006	0.920525	0.949374	4.23095e+08	1.55883e+09	2.63671e+08	1.49883e+09	691	2399	-1708	4.79685e+07	1.58476e+08	4.7968e+07	1.58476e+08
154		649722	38171.9	19038.3	32349.4	23319	31188.5	45205.3	40043.5	8386.84	7404.4	245107	404615	0.000190021	0.000180016	0.000170011	0.000160005	0.00015	0.00013125	0.0001125	9.375e-05	7.5e-05	5.625e-05	3.75e-05	1.875e-05	0	17.5235	16.124	1.85129	1.47954	228804	37352.7	85077.9	351235	0.448844	0.938874	0.875204	4.8278e+08	1.77684e+09	3.01241e+08	1.70851e+09	711	2463	-1752	4.53531e+07	1.49838e+08	4.53525e+07	1.49839e+08
155		657721	38641.8	19272.7	32747.7	23606	31572.5	45761.9	40536.5	8490.1	7495.56	248125	409596	0.000190021	0.000180016	0.000170011	0.000160005	0.00015	0.00013125	0.0001125	9.375e-05	7.5e-05	5.625e-05	3.75e-05	1.875e-05	0	18.5506	17.0691	1.9598	1.56626	242215	39542.1	90064.7	371822	0.645669	0.874749	0.967607	5.17333e+08	1.90572e+09	3.22788e+08	1.8325e+09	720	2496	-1776	5.07597e+07	1.67696e+08	5.07592e+07	1.67695e+08
156		627393	36860	18384	31237.6	22517.5	30116.7	43651.8	38667.3	8098.61	7149.93	236684	390709	0.000190021	0.000180016	0.000170011	0.000160005	0.00015	0.00013125	0.0001125	9.375e-05	7.5e-05	5.625e-05	3.75e-05	1.875e-05	0	15.1614	13.9506	1.60174	1.2801	197962	32317.7	73609.6	303889	0.511646	0.920411	0.896146	4.03105e+08	1.47836e+09	2.51435e+08	1.42127e+09	686	2369	-1683	4.48427e+07	1.4815e+08	4.48421e+07	1.48151e+08
157		644146	37844.3	18874.9	32071.8	23118.9	30920.9	44817.4	39699.9	8314.87	7340.86	243004	401143	0.000190021	0.000180016	0.000170011	0.000160005	0.00015	0.00013125	0.0001125	9.375e-05	7.5e-05	5.625e-05	3.75e-05	1.875e-05	0	16.8682	15.5211	1.78206	1.42421	220248	35956	81896.6	338101	0.550036	0.900537	0.967128	4.60144e+08	1.68852e+09	2.86893e+08	1.62331e+09	703	2431	-1728	4.96869e+07	1.64154e+08	4.96863e+07	1.64153e+08
158		640601	37636	18771.1	31895.3	22991.6	30750.7	44570.8	39481.4	8269.11	7300.46	241667	398935	0.000190021	0.000180016	0.000170011	0.000160005	0.00015	0.00013125	0.0001125	9.375e-05	7.5e-05	5.625e-05	3.75e-05	1.875e-05	0	16.5071	15.1888	1.74391	1.39372	215533	35186.2	80143.1	330862	0.432506	0.881201	0.967464	4.47496e+08	1.65198e+09	2.78888e+08	1.58852e+09	699	2431	-1732	4.94299e+07	1.63307e+08	4.94291e+07	1.63306e+08
159		647035	38014	18959.6	32215.6	23222.5	31059.5	45018.4	39877.9	8352.16	7373.78	244094	402942	0.000190021	0.000180016	0.00017001	0.000160005	0.00015	0.00013125	0.0001125	9.375e-05	7.5e-05	5.625e-05	3.75e-05	1.875e-05	0	17.1835	15.8112	1.81537	1.45083	224365	36628	83427.2	344420	0.572743	0.928166	0.965486	4.7068e+08	1.74133e+09	2.934e+08	1.6746e+09	706	2461	-1755	4.98251e+07	1.6461e+08	4.98245e+07	1.6461e+08
160		647846	38061.7	18983.4	32256	23251.6	31098.5	45074.9	39927.9	8362.64	7383.03	244400	403447	0.000190021	0.000180016	0.000170011	0.000160005	0.00015	0.00013125	0.0001125	9.375e-05	7.5e-05	5.625e-05	3.75e-05	1.875e-05	0	17.283	15.9028	1.82588	1.45923	225664	36840.1	83910.4	346414	0.569636	0.864578	0.921318	4.74425e+08	1.75151e+09	2.95895e+08	1.68431e+09	708	2461	-1753	4.76055e+07	1.57276e+08	4.7605e+07	1.57276e+08
161		655667	38521.2	19212.5	32645.4	23532.3	31473.9	45619	40410	8463.59	7472.16	247350	408317	0.000190021	0.000180016	0.000170011	0.000160005	0.00015	0.00013125	0.0001125	9.375e-05	7.5e-05	5.625e-05	3.75e-05	1.875e-05	0	18.2869	16.8265	1.93194	1.544	238772	38980.1	88784.6	366537	0.545867	0.979418	0.948267	5.0853e+08	1.87839e+09	3.17348e+08	1.80643e+09	718	2496	-1778	4.95893e+07	1.63832e+08	4.95887e+07	1.63832e+08
162		630599	37048.4	18478	31397.3	22632.6	30270.6	43874.8	38864.9	8140	7186.47	237893	392706	0.000190021	0.000180016	0.000170011	0.000160005	0.00015	0.00013125	0.0001125	9.375e-05	7.5e-05	5.625e-05	3.75e-05	1.875e-05	0	15.488	14.2511	1.63625	1.30768	202227	33014	75195.5	310436	0.550583	0.893429	0.907659	4.13987e+08	1.5294e+09	2.58257e+08	1.47078e+09	690	2399	-1709	4.56511e+07	1.5082e+08	4.56506e+07	1.5082e+08
163		632009	37131.2	18519.3	31467.5	22683.2	30338.3	43973	38951.9	8158.21	7202.55	238425	393584	0.000190021	0.000180016	0.000170011	0.000160005	0.00015	0.00013125	0.0001125	9.375e-05	7.5e-05	5.625e-05	3.75e-05	1.875e-05	0	15.6317	14.3834	1.65143	1.31981	204103	33320.3	75893.3	313317	0.629205	0.941946	0.965343	4.1863e+08	1.54373e+09	2.61105e+08	1.48444e+09	691	2399	-1708	4.86612e+07	1.60764e+08	4.86607e+07	1.60764e+08
164		622929	36597.8	18253.2	31015.4	22357.4	29902.4	43341.2	38392.3	8041	7099.07	235000	387930	0.000190021	0.000180016	0.000170011	0.000160005	0.00015	0.00013125	0.0001125	9.375e-05	7.5e-05	5.625e-05	3.75e-05	1.875e-05	0	14.7067	13.5322	1.5537	1.24171	192025	31348.4	71402	294775	0.572135	0.915983	0.858154	3.88183e+08	1.43294e+09	2.42109e+08	1.37796e+09	681	2367	-1686	4.26366e+07	1.40861e+08	4.26362e+07	1.40861e+08
165		646810	38000.8	18953	32204.4	23214.5	31048.7	45002.8	39864.1	8349.26	7371.22	244009	402801	0.000190021	0.000180016	0.00017001	0.000160005	0.00015	0.00013125	0.0001125	9.375e-05	7.5e-05	5.625e-05	3.75e-05	1.875e-05	0	17.1568	15.7867	1.81255	1.44858	224017	36571.2	83297.8	343886	0.679618	0.911236	0.950023	4.69518e+08	1.7386e+09	2.92574e+08	1.67201e+09	705	2461	-1756	4.90108e+07	1.61917e+08	4.90104e+07	1.61917e+08
166		630458	37040.1	18473.8	31390.3	22627.6	30263.8	43865.1	38856.3	8138.18	7184.87	237840	392618	0.000190021	0.000180016	0.000170011	0.000160005	0.00015	0.00013125	0.0001125	9.375e-05	7.5e-05	5.625e-05	3.75e-05	1.875e-05	0	15.4737	14.2379	1.63473	1.30647	202040	32983.4	75125.9	310149	0.643122	0.869875	0.98046	4.13565e+08	1.52797e+09	2.58015e+08	1.46942e+09	690	2399	-1709	4.93019e+07	1.6288e+08	4.93014e+07	1.62878e+08
167		647380	38034.3	18969.7	32232.8	23234.9	31076.1	45042.4	39899.2	8356.62	7377.72	244224	403156	0.000190021	0.000180016	0.000170011	0.000160005	0.00015	0.00013125	0.0001125	9.375e-05	7.5e-05	5.625e-05	3.75e-05	1.875e-05	0	17.2252	15.8496	1.81977	1.45435	224909	36716.8	83629.5	345255	0.713793	0.889697	0.981783	4.72305e+08	1.74559e+09	2.945e+08	1.67867e+09	707	2461	-1754	5.0694e+07	1.67477e+08	5.06935e+07	1.67476e+08
168		638533	37514.5	18710.5	31792.3	22917.4	30651.4	44426.9	39354	8242.42	7276.9	240886	397647	0.000190021	0.000180016	0.000170011	0.000160005	0.00015	0.00013125	0.0001125	9.375e-05	7.5e-05	5.625e-05	3.75e-05	1.875e-05	0	16.2964	14.9949	1.72165	1.37593	212782	34737.1	79120.2	326639	0.585828	0.96773	0.973167	4.40834e+08	1.63032e+09	2.74916e+08	1.56787e+09	698	2430	-1732	4.95617e+07	1.6374e+08	4.95611e+07	1.6374e+08
169		633311	37207.7	18557.5	31532.3	22730	30400.8	44063.6	39032.1	8175.01	7217.39	238916	394395	0.000190021	0.000180016	0.000170011	0.000160005	0.00015	0.00013125	0.0001125	9.375e-05	7.5e-05	5.625e-05	3.75e-05	1.875e-05	0	15.7644	14.5054	1.66544	1.33101	205835	33603.1	76537.3	315976	0.547453	0.930996	0.976604	4.22543e+08	1.55697e+09	2.63354e+08	1.49705e+09	691	2399	-1708	4.93297e+07	1.62974e+08	4.93291e+07	1.62973e+08
170		641495	37688.5	18797.3	31939.8	23023.7	30793.6	44633	39536.5	8280.65	7310.65	242004	399491	0.000190021	0.000180016	0.000170011	0.000160005	0.00015	0.00013125	0.0001125	9.375e-05	7.5e-05	5.625e-05	3.75e-05	1.875e-05	0	16.5981	15.2726	1.75353	1.40141	216722	35380.3	80585.2	332687	0.538184	0.888337	0.973731	4.50225e+08	1.66119e+09	2.80451e+08	1.59729e+09	699	2431	-1732	4.98201e+07	1.64594e+08	4.98195e+07	1.64593e+08
171		624568	36694.1	18301.3	31097	22416.2	29981.1	43455.2	38493.3	8062.15	7117.74	235618	388950	0.000190021	0.000180016	0.000170011	0.000160005	0.00015	0.00013125	0.0001125	9.375e-05	7.5e-05	5.625e-05	3.75e-05	1.875e-05	0	14.8736	13.6858	1.57134	1.2558	194204	31704.3	72212.5	298121	0.523285	0.920533	0.99643	3.93345e+08	1.44969e+09	2.45224e+08	1.39394e+09	682	2368	-1686	4.96361e+07	1.63987e+08	4.96354e+07	1.63986e+08
172		625927	36773.9	18341.1	31164.7	22465	30046.3	43549.8	38577	8079.7	7133.23	236131	389797	0.000190021	0.000180016	0.000170011	0.000160005	0.00015	0.00013125	0.0001125	9.375e-05	7.5e-05	5.625e-05	3.75e-05	1.875e-05	0	15.0121	13.8132	1.58597	1.26749	196013	31999.5	72884.9	300897	0.620334	0.939496	0.823971	3.98078e+08	1.46366e+09	2.48252e+08	1.40726e+09	684	2369	-1685	4.11357e+07	1.35901e+08	4.11354e+07	1.35903e+08
173		648695	38111.5	19008.2	32298.3	23282.1	31139.2	45133.9	39980.2	8373.59	7392.7	244720	403975	0.000190021	0.000180016	0.000170011	0.000160005	0.00015	0.00013125	0.0001125	9.375e-05	7.5e-05	5.625e-05	3.75e-05	1.875e-05	0	17.3917	16.0028	1.83736	1.46841	227083	37071.8	84437.9	348592	0.573109	0.962856	0.996512	4.78026e+08	1.76298e+09	2.98138e+08	1.69527e+09	709	2462	-1753	5.15581e+07	1.70336e+08	5.15574e+07	1.70335e+08
174		646533	37984.5	18944.9	32190.6	23204.5	31035.4	44983.5	39847	8345.68	7368.06	243904	402629	0.000190021	0.000180016	0.000170011	0.000160005	0.00015	0.00013125	0.0001125	9.375e-05	7.5e-05	5.625e-05	3.75e-05	1.875e-05	0	17.1245	15.757	1.80914	1.44585	223595	36502.4	83141	343238	0.539536	0.932045	0.982677	4.68197e+08	1.7353e+09	2.91662e+08	1.66885e+09	704	2461	-1757	5.06727e+07	1.67411e+08	5.0672e+07	1.6741e+08
175		638015	37484.1	18695.3	31766.5	22898.8	30626.5	44390.8	39322	8235.72	7270.98	240691	397324	0.000190021	0.000180016	0.000170011	0.000160005	0.00015	0.00013125	0.0001125	9.375e-05	7.5e-05	5.625e-05	3.75e-05	1.875e-05	0	16.2435	14.9463	1.71606	1.37147	212092	34624.4	78863.6	325580	0.486311	0.958261	0.968469	4.38931e+08	1.6052e+09	2.73685e+08	1.543e+09	697	2400	-1703	4.92818e+07	1.62817e+08	4.92811e+07	1.62817e+08
176		625174	36729.7	18319	31127.2	22437.9	30010.2	43497.4	38530.6	8069.98	7124.65	235847	389328	0.000190021	0.000180016	0.000170011	0.000160005	0.00015	0.00013125	0.0001125	9.375e-05	7.5e-05	5.625e-05	3.75e-05	1.875e-05	0	14.9354	13.7426	1.57786	1.26102	195011	31836	72512.4	299359	0.622003	0.859212	0.914292	3.95466e+08	1.4561e+09	2.46585e+08	1.40007e+09	683	2369	-1686	4.55895e+07	1.50615e+08	4.55891e+07	1.50614e+08
177		662459	38920.2	19411.6	32983.6	23776.1	31800	46091.6	40828.6	8551.27	7549.56	249912	412547	0.000190021	0.000180016	0.000170011	0.000160005	0.00015	0.00013125	0.0001125	9.375e-05	7.5e-05	5.625e-05	3.75e-05	1.875e-05	0	19.1591	17.629	2.02408	1.61763	250160	40839.1	93018.8	384018	0.659022	0.839427	0.967391	5.3682e+08	1.96883e+09	3.34447e+08	1.89266e+09	722	2496	-1774	5.11141e+07	1.68866e+08	5.11136e+07	1.68864e+08
178		648293	38087.9	18996.4	32278.2	23267.7	31119.9	45105.9	39955.4	8368.4	7388.12	244568	403725	0.000190021	0.000180016	0.000170011	0.000160005	0.00015	0.00013125	0.0001125	9.375e-05	7.5e-05	5.625e-05	3.75e-05	1.875e-05	0	17.34	15.9552	1.8319	1.46404	226408	36961.6	84187	347557	0.558261	0.842354	0.935702	4.76483e+08	1.75769e+09	2.97241e+08	1.69023e+09	709	2462	-1753	4.83819e+07	1.59842e+08	4.83814e+07	1.5984e+08
179		664968	39067.6	19485.1	33108.5	23866.2	31920.4	46266.2	40983.2	8583.65	7578.16	250859	414109	0.000190021	0.000180016	0.000170011	0.000160005	0.00015	0.00013125	0.0001125	9.375e-05	7.5e-05	5.625e-05	3.75e-05	1.875e-05	0	19.4812	17.9254	2.05811	1.64483	254366	41525.8	94582.9	390475	0.602736	0.931281	0.941585	5.4854e+08	2.02598e+09	3.41983e+08	1.94823e+09	726	2526	-1800	4.99387e+07	1.64985e+08	4.99382e+07	1.64985e+08
180		637226	37437.7	18672.2	31727.2	22870.5	30588.7	44335.9	39273.4	8225.54	7261.99	240393	396833	0.000190021	0.000180016	0.000170011	0.000160005	0.00015	0.00013125	0.0001125	9.375e-05	7.5e-05	5.625e-05	3.75e-05	1.875e-05	0	16.1632	14.8724	1.70757	1.36468	211042	34453.1	78473.4	323969	0.515782	0.925731	0.87323	4.35503e+08	1.59717e+09	2.71278e+08	1.53536e+09	694	2400	-1706	4.4381e+07	1.46625e+08	4.43804e+07	1.46625e+08
181		662378	38915.4	19409.2	32979.5	23773.2	31796	46085.9	40823.5	8550.21	7548.63	249882	412496	0.000190021	0.000180016	0.00017001	0.000160005	0.00015	0.00013125	0.0001125	9.375e-05	7.5e-05	5.625e-05	3.75e-05	1.875e-05	0	19.1485	17.6193	2.02297	1.61674	250022	40816.7	92967.7	383807	0.538651	0.891308	0.950529	5.36498e+08	1.96774e+09	3.34261e+08	1.89162e+09	722	2496	-1774	5.02163e+07	1.65903e+08	5.02156e+07	1.65902e+08
182		619880	36418.6	18163.9	30863.6	22247.9	29756	43129.1	38204.3	8001.64	7064.32	233849	386031	0.000190021	0.000180016	0.000170011	0.000160005	0.00015	0.00013125	0.0001125	9.375e-05	7.5e-05	5.625e-05	3.75e-05	1.875e-05	0	14.396	13.2463	1.52088	1.21548	187968	30686.3	69893.7	288548	0.564882	0.863916	0.951541	3.77857e+08	1.38485e+09	2.35568e+08	1.3313e+09	677	2337	-1660	4.70446e+07	1.55423e+08	4.70441e+07	1.55423e+08
183		628170	36905.7	18406.8	31276.4	22545.5	30154	43705.9	38715.3	8108.65	7158.8	236977	391193	0.000190021	0.000180016	0.000170011	0.000160005	0.00015	0.00013125	0.0001125	9.375e-05	7.5e-05	5.625e-05	3.75e-05	1.875e-05	0	15.2406	14.0235	1.61011	1.28679	198996	32486.6	73994.3	305477	0.723607	0.940097	0.922182	4.05744e+08	1.48616e+09	2.53093e+08	1.42871e+09	687	2369	-1682	4.62039e+07	1.52643e+08	4.62036e+07	1.52644e+08
184		650421	38213	19058.8	32384.2	23344.1	31222.1	45254	40086.6	8395.87	7412.38	245371	405050	0.000190021	0.000180016	0.000170011	0.000160005	0.00015	0.00013125	0.0001125	9.375e-05	7.5e-05	5.625e-05	3.75e-05	1.875e-05	0	17.6133	16.2067	1.86078	1.48712	229977	37544.3	85514.1	353035	0.754668	0.948256	0.93436	4.86212e+08	1.78677e+09	3.03546e+08	1.71802e+09	713	2465	-1752	4.84724e+07	1.60138e+08	4.84721e+07	1.60138e+08
185		648947	38126.4	19015.6	32310.8	23291.1	31151.3	45151.4	39995.8	8376.84	7395.57	244815	404132	0.000190021	0.000180016	0.000170011	0.000160005	0.00015	0.00013125	0.0001125	9.375e-05	7.5e-05	5.625e-05	3.75e-05	1.875e-05	0	17.424	16.0325	1.84078	1.47114	227505	37140.7	84595	349241	0.517485	0.918185	0.949441	4.78992e+08	1.76628e+09	2.987e+08	1.69842e+09	709	2462	-1753	4.91416e+07	1.62353e+08	4.91409e+07	1.62353e+08
186		666492	39157.1	19529.7	33184.4	23920.9	31993.5	46372.2	41077.1	8603.32	7595.52	251434	415058	0.000190021	0.000180016	0.000170011	0.000160005	0.00015	0.00013125	0.0001125	9.375e-05	7.5e-05	5.625e-05	3.75e-05	1.875e-05	0	19.6769	18.1055	2.07878	1.66135	256921	41942.8	95532.7	394396	0.414258	0.939955	0.873447	5.54993e+08	2.04652e+09	3.45885e+08	1.96781e+09	727	2526	-1799	4.64301e+07	1.53397e+08	4.64294e+07	1.53398e+08
187		649635	38166.7	19035.8	32345.1	23315.8	31184.3	45199.3	40038.1	8385.72	7403.41	245074	404560	0.000190021	0.000180016	0.000170011	0.000160005	0.00015	0.00013125	0.0001125	9.375e-05	7.5e-05	5.625e-05	3.75e-05	1.875e-05	0	17.5123	16.1138	1.8501	1.47859	228658	37328.9	85023.6	351010	0.570212	0.961874	0.888887	4.82445e+08	1.7757e+09	3.01047e+08	1.70742e+09	711	2463	-1752	4.60567e+07	1.5216e+08	4.60562e+07	1.52161e+08
188		627423	36861.8	18384.9	31239.1	22518.6	30118.1	43653.9	38669.2	8099	7150.28	236695	390728	0.000190021	0.000180016	0.000170011	0.000160005	0.00015	0.00013125	0.0001125	9.375e-05	7.5e-05	5.625e-05	3.75e-05	1.875e-05	0	15.1644	13.9534	1.60206	1.28036	198002	32324.2	73624.5	303951	0.506236	0.97269	0.937969	4.03194e+08	1.47866e+09	2.51487e+08	1.42156e+09	686	2369	-1683	4.69376e+07	1.55072e+08	4.69369e+07	1.55072e+08
189		645687	37934.8	18920.1	32148.5	23174.1	30994.8	44924.6	39794.8	8334.76	7358.42	243585	402102	0.000190021	0.000180016	0.00017001	0.000160005	0.00015	0.00013125	0.0001125	9.375e-05	7.5e-05	5.625e-05	3.75e-05	1.875e-05	0	17.0294	15.6694	1.79909	1.43782	222353	36299.6	82679.2	341332	0.58941	0.917909	0.925157	4.65002e+08	1.70483e+09	2.89678e+08	1.63884e+09	703	2431	-1728	4.76446e+07	1.57406e+08	4.76441e+07	1.57406e+08
190		652465	38333	19118.7	32486	23417.4	31320.2	45396.2	40212.6	8422.26	7435.67	246142	406323	0.000190021	0.000180016	0.000170011	0.000160005	0.00015	0.00013125	0.0001125	9.375e-05	7.5e-05	5.625e-05	3.75e-05	1.875e-05	0	17.8758	16.4482	1.8885	1.50928	233404	38103.6	86788.2	358295	0.535854	0.85177	0.947195	4.94466e+08	1.81401e+09	3.08496e+08	1.74401e+09	714	2466	-1752	4.92913e+07	1.62846e+08	4.92906e+07	1.62845e+08
191		654382	38445.7	19174.9	32581.4	23486.2	31412.2	45529.6	40330.7	8447	7457.51	246865	407517	0.000190021	0.000180016	0.000170011	0.000160005	0.00015	0.00013125	0.0001125	9.375e-05	7.5e-05	5.625e-05	3.75e-05	1.875e-05	0	18.1219	16.6747	1.9145	1.53006	236617	38628.3	87983.2	363229	0.626001	0.964766	0.97027	5.02366e+08	1.83921e+09	3.13282e+08	1.76804e+09	715	2466	-1751	5.06408e+07	1.67304e+08	5.06403e+07	1.67304e+08
192		663729	38994.8	19448.8	33046.8	23821.7	31860.9	46179.9	40906.8	8567.65	7564.03	250391	413338	0.000190021	0.000180016	0.000170011	0.000160005	0.00015	0.00013125	0.0001125	9.375e-05	7.5e-05	5.625e-05	3.75e-05	1.875e-05	0	19.3221	17.779	2.0413	1.63139	252288	41186.6	93810.2	387285	0.576829	0.859573	0.903536	5.43239e+08	2.00927e+09	3.38752e+08	1.9323e+09	725	2526	-1801	4.78314e+07	1.58022e+08	4.78309e+07	1.58022e+08
193		653944	38419.9	19162	32559.6	23470.5	31391.2	45499.1	40303.7	8441.35	7452.52	246700	407244	0.000190021	0.000180016	0.000170011	0.000160005	0.00015	0.00013125	0.0001125	9.375e-05	7.5e-05	5.625e-05	3.75e-05	1.875e-05	0	18.0656	16.6229	1.90856	1.52531	235883	38508.4	87710.1	362101	0.479266	0.861916	0.995225	5.00668e+08	1.83345e+09	3.12297e+08	1.76255e+09	715	2466	-1751	5.19076e+07	1.71491e+08	5.19068e+07	1.7149e+08
194		624067	36664.6	18286.6	31072.1	22398.2	29957	43420.4	38462.4	8055.68	7112.03	235429	388638	0.000190021	0.000180016	0.000170011	0.000160005	0.00015	0.00013125	0.0001125	9.375e-05	7.5e-05	5.625e-05	3.75e-05	1.875e-05	0	14.8225	13.6388	1.56594	1.25149	193538	31595.5	71964.6	297098	0.650539	0.923597	0.868214	3.91538e+08	1.44434e+09	2.44044e+08	1.38883e+09	681	2367	-1686	4.32156e+07	1.42772e+08	4.32153e+07	1.42773e+08
195		652823	38354.1	19129.2	32503.8	23430.3	31337.4	45421.1	40234.6	8426.87	7439.74	246277	406546	0.000190021	0.000180016	0.000170011	0.000160005	0.00015	0.00013125	0.0001125	9.375e-05	7.5e-05	5.625e-05	3.75e-05	1.875e-05	0	17.9217	16.4905	1.89335	1.51316	234003	38201.5	87011.2	359216	0.408371	0.968199	0.903956	4.95849e+08	1.81871e+09	3.093e+08	1.74849e+09	714	2466	-1752	4.70663e+07	1.55499e+08	4.70655e+07	1.555e+08
196		653002	38364.6	19134.4	32512.7	23436.7	31346	45433.6	40245.7	8429.19	7441.79	246345	406657	0.000190021	0.000180016	0.000170011	0.000160005	0.00015	0.00013125	0.0001125	9.375e-05	7.5e-05	5.625e-05	3.75e-05	1.875e-05	0	17.9447	16.5116	1.89579	1.5151	234304	38250.6	87122.9	359677	0.597024	0.931795	0.977528	4.96543e+08	1.82106e+09	3.09702e+08	1.75074e+09	714	2466	-1752	5.09119e+07	1.682e+08	5.09113e+07	1.682e+08
197		649526	38160.4	19032.6	32339.6	23311.9	31179.1	45191.7	40031.4	8384.31	7402.17	245033	404493	0.000190021	0.000180016	0.000170011	0.000160005	0.00015	0.00013125	0.0001125	9.375e-05	7.5e-05	5.625e-05	3.75e-05	1.875e-05	0	17.4983	16.1009	1.84863	1.47741	228475	37299.1	84955.7	350730	0.630101	0.914034	0.987068	4.82026e+08	1.77427e+09	3.00803e+08	1.70606e+09	711	2463	-1752	5.11352e+07	1.68937e+08	5.11347e+07	1.68936e+08
198		629884	37006.4	18457	31361.7	22607	30236.2	43825.1	38820.9	8130.77	7178.33	237623	392261	0.000190021	0.000180016	0.00017001	0.000160005	0.00015	0.00013125	0.0001125	9.375e-05	7.5e-05	5.625e-05	3.75e-05	1.875e-05	0	15.4152	14.1841	1.62855	1.30153	201276	32858.7	74842	308977	0.531013	0.928883	0.980793	4.11483e+08	1.52213e+09	2.56662e+08	1.46386e+09	689	2399	-1710	4.92731e+07	1.62787e+08	4.92724e+07	1.62787e+08
199		649218	38142.3	19023.5	32324.3	23300.9	31164.3	45170.3	40012.5	8380.34	7398.66	244917	404301	0.000190021	0.000180016	0.000170011	0.000160005	0.00015	0.00013125	0.0001125	9.375e-05	7.5e-05	5.625e-05	3.75e-05	1.875e-05	0	17.4588	16.0645	1.84445	1.47407	227959	37214.8	84763.7	349937	0.576751	0.815009	0.953155	4.80414e+08	1.77022e+09	2.99687e+08	1.7022e+09	710	2463	-1753	4.93548e+07	1.63055e+08	4.93542e+07	1.63053e+08
200		659185	38727.9	19315.6	32820.6	23658.6	31642.8	45863.8	40626.8	8509	7512.25	248677	410508	0.000190021	0.000180016	0.000170011	0.000160005	0.00015	0.00013125	0.0001125	9.375e-05	7.5e-05	5.625e-05	3.75e-05	1.875e-05	0	18.7387	17.2422	1.97966	1.58213	244670	39943	90977.7	375591	0.487346	0.928394	0.927513	5.23486e+08	1.92522e+09	3.26531e+08	1.85109e+09	721	2496	-1775	4.87639e+07	1.61106e+08	4.87632e+07	1.61106e+08
201		631669	37111.2	18509.3	31450.5	22671	30321.9	43949.3	38930.9	8153.81	7198.66	238297	393372	0.000190021	0.000180016	0.000170011	0.000160005	0.00015	0.00013125	0.0001125	9.375e-05	7.5e-05	5.625e-05	3.75e-05	1.875e-05	0	15.597	14.3514	1.64776	1.31688	203650	33246.3	75724.7	312621	0.611211	0.936214	0.923368	4.17607e+08	1.54027e+09	2.60516e+08	1.48114e+09	691	2399	-1708	4.65203e+07	1.53691e+08	4.65198e+07	1.53691e+08
202		654594	38458.1	19181.1	32592	23493.8	31422.4	45544.4	40343.8	8449.74	7459.93	246945	407649	0.000190021	0.000180016	0.000170011	0.000160005	0.00015	0.00013125	0.0001125	9.375e-05	7.5e-05	5.625e-05	3.75e-05	1.875e-05	0	18.1491	16.6997	1.91738	1.53236	236973	38686.4	88115.5	363775	0.368311	0.866719	0.947026	5.03617e+08	1.842e+09	3.14187e+08	1.7707e+09	716	2466	-1750	4.94422e+07	1.63349e+08	4.94414e+07	1.63348e+08
203		663942	39007.3	19455	33057.4	23829.3	31871.1	46194.8	40920	8570.41	7566.46	250472	413470	0.000190021	0.000180016	0.000170011	0.000160005	0.00015	0.00013125	0.0001125	9.375e-05	7.5e-05	5.625e-05	3.75e-05	1.875e-05	0	19.3495	17.8042	2.04419	1.63371	252646	41245	93943.2	387834	0.645309	0.910932	0.903593	5.44082e+08	2.01214e+09	3.39239e+08	1.93504e+09	725	2526	-1801	4.78502e+07	1.58084e+08	4.78498e+07	1.58084e+08
204		633946	37245.1	18576.1	31564	22752.8	30431.3	44107.8	39071.3	8183.21	7224.62	239156	394791	0.000190021	0.000180016	0.00017001	0.000160005	0.00015	0.00013125	0.0001125	9.375e-05	7.5e-05	5.625e-05	3.75e-05	1.875e-05	0	15.8291	14.5649	1.67228	1.33647	206680	33741	76851.4	317272	0.54875	0.896848	0.973429	4.24454e+08	1.56342e+09	2.64451e+08	1.5032e+09	691	2399	-1708	4.92187e+07	1.62607e+08	4.92181e+07	1.62606e+08
205		661156	38843.6	19373.4	32918.7	23729.3	31737.4	46000.9	40748.2	8534.44	7534.71	249421	411735	0.000190021	0.000180016	0.000170011	0.000160005	0.00015	0.00013125	0.0001125	9.375e-05	7.5e-05	5.625e-05	3.75e-05	1.875e-05	0	18.9916	17.475	2.00639	1.60349	247974	40482.2	92205.9	380662	0.543199	0.837177	0.886614	5.31694e+08	1.95146e+09	3.31484e+08	1.8761e+09	722	2496	-1774	4.67535e+07	1.54462e+08	4.67529e+07	1.54461e+08
206		637801	37471.5	18689	31755.8	22891.1	30616.3	44375.9	39308.8	8232.96	7268.55	240610	397191	0.000190021	0.000180016	0.000170011	0.000160005	0.00015	0.00013125	0.0001125	9.375e-05	7.5e-05	5.625e-05	3.75e-05	1.875e-05	0	16.2217	14.9263	1.71376	1.36963	211807	34577.9	78757.8	325143	0.659339	0.937433	0.979048	4.38281e+08	1.60302e+09	2.73312e+08	1.54093e+09	697	2400	-1703	4.98044e+07	1.6454e+08	4.98039e+07	1.6454e+08
207		634725	37290.8	18598.9	31602.7	22780.7	30468.6	44161.9	39119.2	8193.25	7233.49	239449	395275	0.000190021	0.000180016	0.000170011	0.000160005	0.00015	0.00013125	0.0001125	9.375e-05	7.5e-05	5.625e-05	3.75e-05	1.875e-05	0	15.9083	14.6379	1.68065	1.34317	207715	33909.9	77236.3	318861	0.619989	0.95178	0.975999	4.26797e+08	1.57134e+09	2.65795e+08	1.51074e+09	691	2399	-1708	4.94096e+07	1.63237e+08	4.94091e+07	1.63236e+08
208		647989	38070.1	18987.6	32263.1	23256.8	31105.4	45084.8	39936.8	8364.48	7384.66	244454	403536	0.000190021	0.000180016	0.00017001	0.000160005	0.00015	0.00013125	0.0001125	9.375e-05	7.5e-05	5.625e-05	3.75e-05	1.875e-05	0	17.3011	15.9194	1.82779	1.46076	225901	36878.8	83998.3	346778	0.538761	0.893228	0.914671	4.74966e+08	1.75336e+09	2.96209e+08	1.68608e+09	708	2461	-1753	4.72724e+07	1.56177e+08	4.72718e+07	1.56176e+08
209		665124	39076.8	19489.6	33116.3	23871.8	31927.9	46277	40992.8	8585.66	7579.93	250918	414206	0.000190021	0.000180016	0.00017001	0.000160005	0.00015	0.00013125	0.0001125	9.375e-05	7.5e-05	5.625e-05	3.75e-05	1.875e-05	0	19.5012	17.9438	2.06022	1.64652	254627	41568.4	94679.9	390875	0.454558	0.907106	0.899545	5.49156e+08	2.02807e+09	3.42339e+08	1.95023e+09	726	2526	-1800	4.77195e+07	1.57656e+08	4.77188e+07	1.57656e+08
210		625768	36764.6	18336.4	31156.8	22459.3	30038.7	43538.8	38567.2	8077.65	7131.42	236071	389698	0.000190021	0.000180016	0.00017001	0.000160005	0.00015	0.00013125	0.0001125	9.375e-05	7.5e-05	5.625e-05	3.75e-05	1.875e-05	0	14.9959	13.7983	1.58426	1.26613	195801	31965	72806.2	300572	0.576403	0.831751	0.97573	3.97607e+08	1.46206e+09	2.47981e+08	1.40575e+09	684	2369	-1685	4.86987e+07	1.60888e+08	4.86981e+07	1.60886e+08
211		627731	36879.9	18393.9	31254.5	22529.7	30132.9	43675.3	38688.2	8102.97	7153.78	236811	390920	0.000190021	0.000180016	0.000170011	0.000160005	0.00015	0.00013125	0.0001125	9.375e-05	7.5e-05	5.625e-05	3.75e-05	1.875e-05	0	15.1958	13.9822	1.60537	1.283	198411	32391.1	73776.8	304579	0.480107	0.947975	0.982439	4.0411e+08	1.48175e+09	2.52014e+08	1.4245e+09	686	2369	-1683	4.91867e+07	1.62503e+08	4.9186e+07	1.62503e+08
212		643398	37800.3	18853	32034.5	23092	30884.9	44765.3	39653.8	8305.21	7332.33	242721	400676	0.000190021	0.000180016	0.000170011	0.000160005	0.00015	0.00013125	0.0001125	9.375e-05	7.5e-05	5.625e-05	3.75e-05	1.875e-05	0	16.792	15.4509	1.774	1.41777	219252	35793.4	81526.3	336572	0.629787	0.951049	0.930404	4.57843e+08	1.6808e+09	2.85576e+08	1.61596e+09	703	2431	-1728	4.77452e+07	1.57738e+08	4.77448e+07	1.57738e+08
213		640453	37627.3	18766.7	31887.9	22986.3	30743.6	44560.5	39472.3	8267.2	7298.77	241611	398843	0.000190021	0.000180016	0.000170011	0.000160005	0.00015	0.00013125	0.0001125	9.375e-05	7.5e-05	5.625e-05	3.75e-05	1.875e-05	0	16.492	15.1749	1.74231	1.39244	215335	35154	80069.8	330559	0.445444	0.879888	0.990877	4.47044e+08	1.65045e+09	2.78629e+08	1.58707e+09	699	2431	-1732	5.06144e+07	1.6722e+08	5.06136e+07	1.67219e+08
214		645748	37938.4	18921.9	32151.5	23176.3	30997.8	44928.9	39798.6	8335.55	7359.12	243608	402140	0.000190021	0.000180016	0.000170011	0.000160005	0.00015	0.00013125	0.0001125	9.375e-05	7.5e-05	5.625e-05	3.75e-05	1.875e-05	0	17.0361	15.6756	1.7998	1.43839	222441	36313.9	82711.8	341467	0.709023	0.960576	0.937773	4.65204e+08	1.70551e+09	2.89794e+08	1.63949e+09	703	2431	-1728	4.82996e+07	1.59568e+08	4.82993e+07	1.59568e+08
215		648754	38115	19010	32301.2	23284.2	31142.1	45138	39983.9	8374.35	7393.38	244742	404012	0.000190021	0.000180016	0.000170011	0.000160005	0.00015	0.00013125	0.0001125	9.375e-05	7.5e-05	5.625e-05	3.75e-05	1.875e-05	0	17.3993	16.0097	1.83816	1.46905	227182	37087.9	84474.8	348745	0.584138	0.966286	0.919173	4.78253e+08	1.76375e+09	2.9827e+08	1.69601e+09	709	2462	-1753	4.75614e+07	1.57131e+08	4.75609e+07	1.57132e+08
216		646477	37981.2	18943.2	32187.9	23202.5	31032.8	44979.6	39843.5	8344.96	7367.43	243883	402594	0.000190021	0.000180016	0.000170011	0.000160005	0.00015	0.00013125	0.0001125	9.375e-05	7.5e-05	5.625e-05	3.75e-05	1.875e-05	0	17.1181	15.7511	1.80846	1.44531	223511	36488.7	83109.8	343109	0.568711	0.908316	0.98893	4.68005e+08	1.73464e+09	2.91551e+08	1.66823e+09	704	2461	-1757	5.09908e+07	1.68461e+08	5.09902e+07	1.6846e+08
217		664646	39048.7	19475.6	33092.5	23854.6	31904.9	46243.8	40963.4	8579.5	7574.49	250737	413909	0.000190021	0.000180016	0.000170011	0.000160005	0.00015	0.00013125	0.0001125	9.375e-05	7.5e-05	5.625e-05	3.75e-05	1.875e-05	0	19.4399	17.8874	2.05375	1.64134	253826	41437.7	94382.1	389646	0.51602	0.929388	0.981829	5.47265e+08	2.02164e+09	3.41247e+08	1.94409e+09	726	2526	-1800	5.20472e+07	1.71953e+08	5.20465e+07	1.71952e+08
218		653878	38416.1	19160.1	32556.4	23468.1	31388	45494.5	40299.7	8440.5	7451.77	246675	407203	0.000190021	0.000180016	0.000170011	0.000160005	0.00015	0.00013125	0.0001125	9.375e-05	7.5e-05	5.625e-05	3.75e-05	1.875e-05	0	18.0572	16.6151	1.90767	1.5246	235773	38490.4	87669.2	361932	0.529527	0.933673	0.988465	5.00413e+08	1.83259e+09	3.12149e+08	1.76173e+09	715	2466	-1751	5.15501e+07	1.7031e+08	5.15494e+07	1.70309e+08
219		649329	38148.8	19026.8	32329.9	23304.9	31169.7	45178	40019.3	8381.78	7399.93	244959	404370	0.000190021	0.000180016	0.000170011	0.000160005	0.00015	0.00013125	0.0001125	9.375e-05	7.5e-05	5.625e-05	3.75e-05	1.875e-05	0	17.4731	16.0777	1.84596	1.47528	228146	37245.3	84833.2	350224	0.590667	0.919566	0.907196	4.80843e+08	1.77169e+09	2.99936e+08	1.7036e+09	710	2463	-1753	4.69833e+07	1.55221e+08	4.69828e+07	1.55221e+08
220		652918	38359.7	19132	32508.6	23433.7	31342	45427.8	40240.5	8428.11	7440.83	246313	406605	0.000190021	0.000180016	0.000170011	0.000160005	0.00015	0.00013125	0.0001125	9.375e-05	7.5e-05	5.625e-05	3.75e-05	1.875e-05	0	17.934	16.5017	1.89465	1.51419	234163	38227.7	87070.8	359462	0.54506	0.966781	0.9709	4.96219e+08	1.81996e+09	3.09514e+08	1.74969e+09	714	2466	-1752	5.05599e+07	1.67039e+08	5.05593e+07	1.67039e+08
221		640564	37633.8	18770	31893.4	22990.3	30748.9	44568.2	39479.1	8268.63	7300.04	241652	398912	0.000190021	0.000180016	0.000170011	0.000160005	0.00015	0.00013125	0.0001125	9.375e-05	7.5e-05	5.625e-05	3.75e-05	1.875e-05	0	16.5033	15.1853	1.7435	1.3934	215483	35178	80124.6	330785	0.509401	0.93829	0.991473	4.47382e+08	1.6516e+09	2.78823e+08	1.58815e+09	699	2431	-1732	5.0654e+07	1.6735e+08	5.06533e+07	1.67349e+08
222		638653	37521.6	18714	31798.3	22921.7	30657.2	44435.2	39361.3	8243.97	7278.26	240932	397722	0.000190021	0.000180016	0.00017001	0.000160005	0.00015	0.00013125	0.0001125	9.375e-05	7.5e-05	5.625e-05	3.75e-05	1.875e-05	0	16.3086	15.0062	1.72294	1.37696	212941	34763.1	79179.4	326883	0.622356	0.907347	0.995682	4.41199e+08	1.63155e+09	2.75125e+08	1.56904e+09	698	2430	-1732	5.0718e+07	1.67559e+08	5.07174e+07	1.67558e+08
223		658667	38697.4	19300.4	32794.8	23640	31617.9	45827.7	40594.8	8502.31	7506.34	248482	410185	0.000190021	0.000180016	0.000170011	0.000160005	0.00015	0.00013125	0.0001125	9.375e-05	7.5e-05	5.625e-05	3.75e-05	1.875e-05	0	18.6721	17.1809	1.97263	1.57651	243801	39801.1	90654.5	374257	0.601253	0.942171	0.946393	5.21456e+08	1.91832e+09	3.25355e+08	1.84451e+09	721	2496	-1775	4.97181e+07	1.64256e+08	4.97175e+07	1.64256e+08
224		649070	38133.6	19019.2	32316.9	23295.6	31157.2	45160	40003.3	8378.43	7396.97	244861	404209	0.000190021	0.000180016	0.000170011	0.000160005	0.00015	0.00013125	0.0001125	9.375e-05	7.5e-05	5.625e-05	3.75e-05	1.875e-05	0	17.4398	16.047	1.84245	1.47247	227711	37174.4	84671.6	349557	0.570115	0.931829	0.987776	4.79847e+08	1.76828e+09	2.99357e+08	1.70035e+09	710	2463	-1753	5.11357e+07	1.6894e+08	5.1135e+07	1.68939e+08
225		651206	38259.1	19081.8	32423.3	23372.2	31259.8	45308.6	40135	8406.01	7421.32	245667	405539	0.000190021	0.000180016	0.000170011	0.000160005	0.00015	0.00013125	0.0001125	9.375e-05	7.5e-05	5.625e-05	3.75e-05	1.875e-05	0	17.7141	16.2995	1.87143	1.49563	231293	37759.1	86003.5	355056	0.572361	0.819168	0.914975	4.89604e+08	1.79746e+09	3.05671e+08	1.72823e+09	714	2466	-1752	4.7523e+07	1.57003e+08	4.75225e+07	1.57002e+08
226		645970	37951.4	18928.4	32162.6	23184.3	31008.4	44944.3	39812.3	8338.41	7361.64	243692	402278	0.000190021	0.000180016	0.000170011	0.000160005	0.00015	0.00013125	0.0001125	9.375e-05	7.5e-05	5.625e-05	3.75e-05	1.875e-05	0	17.0607	15.6982	1.80239	1.44046	222761	36366.2	82830.9	341958	0.492011	0.933771	0.972522	4.6594e+08	1.70799e+09	2.90217e+08	1.64185e+09	703	2431	-1728	5.01051e+07	1.65537e+08	5.01043e+07	1.65536e+08
227		660525	38806.6	19354.9	32887.3	23706.7	31707.1	45957	40709.3	8526.3	7527.52	249183	411342	0.000190021	0.000180016	0.000170011	0.000160005	0.00015	0.00013125	0.0001125	9.375e-05	7.5e-05	5.625e-05	3.75e-05	1.875e-05	0	18.9107	17.4004	1.99784	1.59666	246916	40309.6	91812.8	379039	0.630941	0.953654	0.962615	5.29218e+08	1.94306e+09	3.30051e+08	1.8681e+09	722	2496	-1774	5.0713e+07	1.67543e+08	5.07125e+07	1.67543e+08
228		666831	39177.1	19539.7	33201.3	23933	32009.8	46395.8	41098	8607.7	7599.39	251562	415270	0.000190021	0.000180016	0.000170011	0.000160005	0.00015	0.00013125	0.0001125	9.375e-05	7.5e-05	5.625e-05	3.75e-05	1.875e-05	0	19.7204	18.1456	2.08339	1.66503	257490	42035.7	95744.3	395270	0.629198	0.887267	0.99802	5.56805e+08	2.0511e+09	3.47127e+08	1.97218e+09	728	2526	-1798	5.30801e+07	1.75362e+08	5.30795e+07	1.75361e+08
229		631715	37113.9	18510.7	31452.8	22672.7	30324.1	43952.5	38933.7	8154.4	7199.19	238314	393401	0.000190021	0.000180016	0.000170011	0.000160005	0.00015	0.00013125	0.0001125	9.375e-05	7.5e-05	5.625e-05	3.75e-05	1.875e-05	0	15.6017	14.3557	1.64826	1.31727	203711	33256.3	75747.4	312715	0.561022	0.911849	0.86749	4.17745e+08	1.54074e+09	2.60595e+08	1.48159e+09	691	2399	-1708	4.37082e+07	1.44401e+08	4.37077e+07	1.44402e+08
230		634392	37271.2	18589.1	31586.1	22768.7	30452.6	44138.7	39098.7	8188.96	7229.7	239324	395068	0.000190021	0.000180016	0.000170011	0.000160005	0.00015	0.00013125	0.0001125	9.375e-05	7.5e-05	5.625e-05	3.75e-05	1.875e-05	0	15.8744	14.6067	1.67707	1.3403	207272	33837.6	77071.6	318182	0.652124	0.961853	0.970721	4.25794e+08	1.56795e+09	2.6522e+08	1.50751e+09	691	2399	-1708	4.91168e+07	1.62269e+08	4.91164e+07	1.62269e+08
231		634772	37293.5	18600.2	31605	22782.4	30470.9	44165.2	39122.1	8193.86	7234.03	239467	395304	0.000190021	0.000180016	0.000170011	0.000160005	0.00015	0.00013125	0.0001125	9.375e-05	7.5e-05	5.625e-05	3.75e-05	1.875e-05	0	15.9131	14.6423	1.68116	1.34357	207778	33920.2	77259.6	318958	0.579101	0.883574	0.964836	4.26939e+08	1.57182e+09	2.65877e+08	1.51119e+09	691	2399	-1708	4.88479e+07	1.61381e+08	4.88473e+07	1.6138e+08
232		649323	38148.4	19026.6	32329.5	23304.6	31169.4	45177.6	40018.9	8381.7	7399.86	244957	404366	0.000190021	0.000180016	0.000170011	0.000160005	0.00015	0.00013125	0.0001125	9.375e-05	7.5e-05	5.625e-05	3.75e-05	1.875e-05	0	17.4723	16.0769	1.84588	1.47521	228135	37243.6	84829.3	350208	0.605168	0.898782	0.94465	4.80819e+08	1.7716e+09	2.99922e+08	1.70352e+09	710	2463	-1753	4.89225e+07	1.61627e+08	4.8922e+07	1.61626e+08
233		650987	38246.2	19075.4	32412.4	23364.4	31249.3	45293.4	40121.5	8403.18	7418.82	245585	405403	0.000190021	0.000180016	0.000170011	0.000160005	0.00015	0.00013125	0.0001125	9.375e-05	7.5e-05	5.625e-05	3.75e-05	1.875e-05	0	17.686	16.2736	1.86845	1.49326	230926	37699.1	85866.9	354492	0.599018	0.931563	0.935828	4.88758e+08	1.79458e+09	3.05179e+08	1.72548e+09	714	2466	-1752	4.85898e+07	1.60528e+08	4.85893e+07	1.60528e+08
234		645241	37908.6	18907	32126.3	23158.1	30973.4	44893.6	39767.4	8329.01	7353.34	243417	401824	0.000190021	0.000180016	0.000170011	0.000160005	0.00015	0.00013125	0.0001125	9.375e-05	7.5e-05	5.625e-05	3.75e-05	1.875e-05	0	16.9814	15.6252	1.79401	1.43376	221726	36197.2	82445.9	340369	0.522002	0.987088	0.956171	4.63557e+08	1.69997e+09	2.88848e+08	1.63421e+09	703	2431	-1728	4.92073e+07	1.62571e+08	4.92067e+07	1.62571e+08
235		642395	37741.4	18823.6	31984.6	23056	30836.8	44695.6	39592	8292.27	7320.9	242343	400052	0.000190021	0.000180016	0.000170011	0.000160005	0.00015	0.00013125	0.0001125	9.375e-05	7.5e-05	5.625e-05	3.75e-05	1.875e-05	0	16.6898	15.3569	1.76321	1.40915	217918	35575.7	81030.3	334524	0.636541	0.954116	0.916736	4.54763e+08	1.67047e+09	2.83811e+08	1.60612e+09	703	2431	-1728	4.69706e+07	1.55178e+08	4.69702e+07	1.55179e+08
236		652887	38357.8	19131.1	32507	23432.6	31340.5	45425.6	40238.6	8427.7	7440.47	246301	406586	0.000190021	0.000180016	0.000170011	0.000160005	0.00015	0.00013125	0.0001125	9.375e-05	7.5e-05	5.625e-05	3.75e-05	1.875e-05	0	17.9299	16.498	1.89423	1.51385	234111	38219.1	87051.2	359381	0.677102	0.895979	0.931385	4.96098e+08	1.81955e+09	3.09444e+08	1.7493e+09	714	2466	-1752	4.85008e+07	1.60232e+08	4.85004e+07	1.60232e+08
237		639893	37594.4	18750.3	31860	22966.2	30716.7	44521.5	39437.8	8259.97	7292.39	241399	398494	0.000190021	0.000180016	0.000170011	0.000160005	0.00015	0.00013125	0.0001125	9.375e-05	7.5e-05	5.625e-05	3.75e-05	1.875e-05	0	16.4349	15.1224	1.73628	1.38763	214591	35032.4	79792.8	329416	0.697306	0.840272	0.899233	4.45336e+08	1.64468e+09	2.7765e+08	1.58157e+09	699	2431	-1732	4.58948e+07	1.51622e+08	4.58945e+07	1.51621e+08
238		616714	36232.6	18071.1	30705.9	22134.3	29604	42908.8	38009.2	7960.77	7028.24	232655	384059	0.000190021	0.000180016	0.000170011	0.000160005	0.00015	0.00013125	0.0001125	9.375e-05	7.5e-05	5.625e-05	3.75e-05	1.875e-05	0	14.0734	12.9495	1.4868	1.18824	183756	29998.6	68327.6	282083	0.625969	0.921571	0.947537	3.67368e+08	1.35323e+09	2.28978e+08	1.30114e+09	673	2336	-1663	4.66077e+07	1.5398e+08	4.66073e+07	1.53979e+08
239		659477	38745	19324.2	32835.1	23669.1	31656.8	45884.1	40644.8	8512.77	7515.58	248788	410690	0.000190021	0.000180016	0.000170011	0.000160005	0.00015	0.00013125	0.0001125	9.375e-05	7.5e-05	5.625e-05	3.75e-05	1.875e-05	0	18.7762	17.2767	1.98363	1.5853	245160	40022.9	91159.8	376343	0.575587	0.944561	0.962425	5.25108e+08	1.92911e+09	3.27672e+08	1.8548e+09	722	2496	-1774	5.06223e+07	1.67244e+08	5.06217e+07	1.67244e+08
240		643263	37792.4	18849.1	32027.8	23087.1	30878.5	44756	39645.4	8303.47	7330.8	242671	400592	0.000190021	0.000180016	0.000170011	0.000160005	0.00015	0.00013125	0.0001125	9.375e-05	7.5e-05	5.625e-05	3.75e-05	1.875e-05	0	16.7782	15.4383	1.77255	1.41661	219073	35764.2	81459.6	336297	0.579019	0.891189	0.993369	4.57428e+08	1.67941e+09	2.85339e+08	1.61464e+09	703	2431	-1728	5.09651e+07	1.68376e+08	5.09645e+07	1.68375e+08
241		643769	37822.1	18863.9	32053	23105.3	30902.8	44791.2	39676.6	8310	7336.56	242861	400907	0.000190021	0.000180016	0.000170011	0.000160005	0.00015	0.00013125	0.0001125	9.375e-05	7.5e-05	5.625e-05	3.75e-05	1.875e-05	0	16.8298	15.4857	1.778	1.42097	219746	35874.1	81709.9	337330	0.539193	0.911415	0.827289	4.58984e+08	1.68463e+09	2.86229e+08	1.61961e+09	703	2431	-1728	4.24781e+07	1.40337e+08	4.24776e+07	1.40338e+08
242		644933	37890.5	18898	32111	23147.1	30958.7	44872.2	39748.4	8325.03	7349.83	243301	401633	0.000190021	0.000180016	0.000170011	0.000160005	0.00015	0.00013125	0.0001125	9.375e-05	7.5e-05	5.625e-05	3.75e-05	1.875e-05	0	16.9489	15.5954	1.79058	1.43102	221302	36128	82288.3	339718	0.553122	0.85892	0.916113	4.62579e+08	1.69669e+09	2.88287e+08	1.63108e+09	703	2431	-1728	4.71237e+07	1.55685e+08	4.71231e+07	1.55684e+08
243		635654	37345.4	18626.1	31649	22814	30513.2	44226.6	39176.5	8205.25	7244.08	239800	395854	0.000190021	0.000180016	0.000170011	0.000160005	0.00015	0.00013125	0.0001125	9.375e-05	7.5e-05	5.625e-05	3.75e-05	1.875e-05	0	16.003	14.725	1.69065	1.35116	208951	34111.7	77695.9	320759	0.543016	0.941962	0.920621	4.30382e+08	1.58118e+09	2.68185e+08	1.52013e+09	693	2400	-1707	4.66741e+07	1.54201e+08	4.66736e+07	1.54201e+08
244		636164	37375.3	18641	31674.3	22832.3	30537.7	44262	39207.9	8211.83	7249.89	239992	396171	0.000190021	0.000180016	0.00017001	0.000160005	0.00015	0.00013125	0.0001125	9.375e-05	7.5e-05	5.625e-05	3.75e-05	1.875e-05	0	16.0549	14.7728	1.69614	1.35555	209629	34222.5	77948.1	321800	0.560985	0.885626	0.958934	4.31923e+08	1.58636e+09	2.69069e+08	1.52507e+09	693	2400	-1707	4.86555e+07	1.60746e+08	4.86549e+07	1.60745e+08
245		659511	38747	19325.2	32836.8	23670.3	31658.4	45886.4	40646.8	8513.2	7515.96	248800	410711	0.000190021	0.000180016	0.000170011	0.000160005	0.00015	0.00013125	0.0001125	9.375e-05	7.5e-05	5.625e-05	3.75e-05	1.875e-05	0	18.7804	17.2806	1.98408	1.58566	245216	40032	91180.5	376429	0.548074	0.925076	0.989659	5.25239e+08	1.92955e+09	3.27747e+08	1.85522e+09	722	2496	-1774	5.20571e+07	1.71985e+08	5.20564e+07	1.71984e+08
246		639625	37578.7	18742.4	31846.7	22956.6	30703.8	44502.8	39421.2	8256.51	7289.33	241298	398327	0.000190021	0.000180016	0.000170011	0.000160005	0.00015	0.00013125	0.0001125	9.375e-05	7.5e-05	5.625e-05	3.75e-05	1.875e-05	0	16.4076	15.0972	1.73339	1.38532	214233	34974.1	79660	328867	0.366259	0.97209	0.967007	4.44517e+08	1.64192e+09	2.77181e+08	1.57893e+09	699	2431	-1732	4.93308e+07	1.62982e+08	4.93299e+07	1.62982e+08
247		659209	38729.2	19316.3	32821.8	23659.4	31643.9	45865.4	40628.2	8509.31	7512.52	248686	410523	0.000190021	0.000180016	0.000170011	0.000160005	0.00015	0.00013125	0.0001125	9.375e-05	7.5e-05	5.625e-05	3.75e-05	1.875e-05	0	18.7417	17.2449	1.97998	1.58239	244710	39949.4	90992.2	375651	0.475636	0.917522	0.935684	5.23577e+08	1.92553e+09	3.26584e+08	1.85139e+09	721	2496	-1775	4.91952e+07	1.62531e+08	4.91945e+07	1.62531e+08
248		657760	38644.1	19273.8	32749.6	23607.4	31574.4	45764.6	40538.9	8490.6	7496	248139	409620	0.000190021	0.000180016	0.00017001	0.000160005	0.00015	0.00013125	0.0001125	9.375e-05	7.5e-05	5.625e-05	3.75e-05	1.875e-05	0	18.5556	17.0737	1.96032	1.56668	242280	39552.7	90088.8	371922	0.579051	0.953351	0.912189	5.17485e+08	1.90624e+09	3.22876e+08	1.83299e+09	720	2496	-1776	4.78551e+07	1.58102e+08	4.78546e+07	1.58102e+08
249		627194	36848.3	18378.2	31227.8	22510.4	30107.1	43638	38655.1	8096.05	7147.67	236609	390585	0.000190021	0.000180016	0.000170011	0.000160005	0.00015	0.00013125	0.0001125	9.375e-05	7.5e-05	5.625e-05	3.75e-05	1.875e-05	0	15.1411	13.932	1.5996	1.27839	197698	32274.6	73511.4	303484	0.616236	0.933307	0.978469	4.02182e+08	1.47637e+09	2.50762e+08	1.41937e+09	685	2369	-1684	4.89469e+07	1.61708e+08	4.89464e+07	1.61707e+08
250		632815	37178.6	18542.9	31507.6	22712.1	30376.9	44029	39001.5	8168.6	7211.72	238729	394086	0.000190021	0.000180016	0.00017001	0.000160005	0.00015	0.00013125	0.0001125	9.375e-05	7.5e-05	5.625e-05	3.75e-05	1.875e-05	0	15.7138	14.4588	1.6601	1.32674	205174	33495.2	76291.5	314961	0.638921	0.858838	0.972239	4.21049e+08	1.55192e+09	2.62495e+08	1.49224e+09	691	2399	-1708	4.90713e+07	1.62118e+08	4.90708e+07	1.62116e+08
251		662276	38909.5	19406.2	32974.5	23769.6	31791.2	46078.9	40817.3	8548.9	7547.48	249843	412433	0.000190021	0.000180016	0.000170011	0.000160005	0.00015	0.00013125	0.0001125	9.375e-05	7.5e-05	5.625e-05	3.75e-05	1.875e-05	0	19.1356	17.6074	2.0216	1.61565	249853	40789	92904.7	383547	0.477631	0.881392	0.913132	5.36101e+08	1.96639e+09	3.34031e+08	1.89033e+09	722	2496	-1774	4.8233e+07	1.59351e+08	4.82323e+07	1.59351e+08
252		637066	37428.3	18667.5	31719.3	22864.7	30581	44324.8	39263.5	8223.48	7260.18	240333	396733	0.000190021	0.000180016	0.00017001	0.000160005	0.00015	0.00013125	0.0001125	9.375e-05	7.5e-05	5.625e-05	3.75e-05	1.875e-05	0	16.1469	14.8574	1.70586	1.36331	210830	34418.5	78394.6	323643	0.445462	0.920944	0.984021	4.3502e+08	1.59555e+09	2.71001e+08	1.53381e+09	694	2400	-1706	4.99984e+07	1.65185e+08	4.99976e+07	1.65184e+08
253		648506	38100.4	19002.7	32288.9	23275.3	31130.2	45120.8	39968.6	8371.15	7390.55	244649	403858	0.000190021	0.000180016	0.000170011	0.000160005	0.00015	0.00013125	0.0001125	9.375e-05	7.5e-05	5.625e-05	3.75e-05	1.875e-05	0	17.3674	15.9804	1.8348	1.46636	226766	37020	84320.1	348106	0.553787	0.893243	0.786968	4.77301e+08	1.76049e+09	2.97717e+08	1.6929e+09	709	2462	-1753	4.07053e+07	1.3448e+08	4.0705e+07	1.34481e+08
254		657234	38613.2	19258.4	32723.4	23588.6	31549.1	45728	40506.5	8483.81	7490.01	247941	409293	0.000190021	0.000180016	0.000170011	0.000160005	0.00015	0.00013125	0.0001125	9.375e-05	7.5e-05	5.625e-05	3.75e-05	1.875e-05	0	18.4881	17.0116	1.95319	1.56098	241399	39408.9	89761.2	370569	0.638536	0.954654	0.810682	5.15025e+08	1.89924e+09	3.21279e+08	1.82632e+09	719	2496	-1777	4.24967e+07	1.40398e+08	4.24964e+07	1.40399e+08
255		628084	36900.6	18404.3	31272.1	22542.4	30149.8	43699.9	38710	8107.54	7157.81	236944	391140	0.000190021	0.000180016	0.000170011	0.000160005	0.00015	0.00013125	0.0001125	9.375e-05	7.5e-05	5.625e-05	3.75e-05	1.875e-05	0	15.2318	14.0154	1.60918	1.28605	198882	32467.9	73951.7	305301	0.632563	0.935267	0.979581	4.05163e+08	1.4853e+09	2.52621e+08	1.42788e+09	686	2369	-1683	4.90722e+07	1.62122e+08	4.90717e+07	1.62121e+08
256		655576	38515.8	19209.9	32640.9	23529.1	31469.5	45612.7	40404.3	8462.41	7471.12	247316	408260	0.000190021	0.000180016	0.00017001	0.000160005	0.00015	0.00013125	0.0001125	9.375e-05	7.5e-05	5.625e-05	3.75e-05	1.875e-05	0	18.2752	16.8157	1.9307	1.54301	238619	38955.1	88727.6	366302	0.600775	0.942757	0.96111	5.07797e+08	1.87717e+09	3.16765e+08	1.80527e+09	717	2496	-1779	5.02542e+07	1.66027e+08	5.02536e+07	1.66027e+08
257		645643	37932.2	18918.8	32146.3	23172.6	30992.7	44921.6	39792.1	8334.19	7357.92	243568	402075	0.000190021	0.000180016	0.000170011	0.000160005	0.00015	0.00013125	0.0001125	9.375e-05	7.5e-05	5.625e-05	3.75e-05	1.875e-05	0	17.0247	15.6651	1.79859	1.43742	222291	36289.5	82656.1	341236	0.670172	0.890657	0.865053	4.64859e+08	1.70435e+09	2.89595e+08	1.63838e+09	703	2431	-1728	4.45471e+07	1.4717e+08	4.45468e+07	1.47171e+08
258		646655	37991.7	18948.5	32196.7	23208.9	31041.3	44992	39854.5	8347.26	7369.45	243950	402705	0.000190021	0.000180016	0.000170011	0.000160005	0.00015	0.00013125	0.0001125	9.375e-05	7.5e-05	5.625e-05	3.75e-05	1.875e-05	0	17.1387	15.77	1.81064	1.44705	223780	36532.6	83209.8	343522	0.508344	0.876138	0.987327	4.68621e+08	1.73675e+09	2.91907e+08	1.67024e+09	704	2461	-1757	5.09219e+07	1.68234e+08	5.09211e+07	1.68233e+08
259		643148	37785.7	18845.7	32022.1	23083	30873	44748	39638.4	8301.99	7329.49	242627	400521	0.000190021	0.000180016	0.000170011	0.000160005	0.00015	0.00013125	0.0001125	9.375e-05	7.5e-05	5.625e-05	3.75e-05	1.875e-05	0	16.7665	15.4276	1.77132	1.41563	218921	35739.3	81402.9	336063	0.598322	0.919068	0.920779	4.57076e+08	1.67823e+09	2.85137e+08	1.61352e+09	703	2431	-1728	4.72328e+07	1.56045e+08	4.72323e+07	1.56045e+08
260		661192	38845.8	19374.4	32920.5	23730.6	31739.1	46003.4	40750.5	8534.91	7535.12	249434	411758	0.000190021	0.000180016	0.000170011	0.000160005	0.00015	0.00013125	0.0001125	9.375e-05	7.5e-05	5.625e-05	3.75e-05	1.875e-05	0	18.9963	17.4793	2.00689	1.60389	248035	40492.2	92228.7	380756	0.556886	0.941963	0.947484	5.31838e+08	1.95195e+09	3.31567e+08	1.87657e+09	722	2496	-1774	4.99659e+07	1.65076e+08	4.99653e+07	1.65076e+08
261		660931	38830.4	19366.8	32907.5	23721.2	31726.6	45985.2	40734.3	8531.53	7532.14	249336	411595	0.000190021	0.000180016	0.000170011	0.000160005	0.00015	0.00013125	0.0001125	9.375e-05	7.5e-05	5.625e-05	3.75e-05	1.875e-05	0	18.9627	17.4484	2.00334	1.60105	247596	40420.6	92065.6	380083	0.475592	0.952859	0.961605	5.3081e+08	1.94846e+09	3.30973e+08	1.87325e+09	722	2496	-1774	5.069e+07	1.6747e+08	5.06892e+07	1.6747e+08
262		648373	38092.6	18998.8	32282.2	23270.5	31123.8	45111.5	39960.4	8369.43	7389.03	244598	403775	0.000190021	0.000180016	0.00017001	0.000160005	0.00015	0.00013125	0.0001125	9.375e-05	7.5e-05	5.625e-05	3.75e-05	1.875e-05	0	17.3503	15.9647	1.83299	1.46492	226543	36983.6	84237.2	347764	0.589249	0.864072	0.975761	4.76792e+08	1.75875e+09	2.9742e+08	1.69123e+09	709	2462	-1753	5.04596e+07	1.66705e+08	5.0459e+07	1.66704e+08
263		655409	38506	19205	32632.5	23523.1	31461.5	45601	40394	8460.25	7469.21	247253	408156	0.000190021	0.000180016	0.000170011	0.000160005	0.00015	0.00013125	0.0001125	9.375e-05	7.5e-05	5.625e-05	3.75e-05	1.875e-05	0	18.2537	16.7959	1.92843	1.54119	238338	38909.3	88623.2	365871	0.619165	0.870269	0.965682	5.07146e+08	1.87494e+09	3.16387e+08	1.80314e+09	717	2496	-1779	5.04804e+07	1.66774e+08	5.04799e+07	1.66772e+08
264		643533	37808.3	18857	32041.2	23096.8	30891.4	44774.7	39662.1	8306.95	7333.87	242772	400760	0.000190021	0.000180016	0.00017001	0.000160005	0.00015	0.00013125	0.0001125	9.375e-05	7.5e-05	5.625e-05	3.75e-05	1.875e-05	0	16.8057	15.4636	1.77546	1.41893	219432	35822.7	81593	336848	0.713217	0.88469	0.986892	4.58257e+08	1.68219e+09	2.85813e+08	1.61729e+09	703	2431	-1728	5.06549e+07	1.67348e+08	5.06545e+07	1.67347e+08
265		629730	36997.4	18452.5	31354	22601.4	30228.9	43814.4	38811.4	8128.79	7176.57	237565	392165	0.000190021	0.000180016	0.000170011	0.000160005	0.00015	0.00013125	0.0001125	9.375e-05	7.5e-05	5.625e-05	3.75e-05	1.875e-05	0	15.3995	14.1697	1.6269	1.30021	201072	32825.4	74766	308663	0.53083	0.834342	0.936277	4.11023e+08	1.52057e+09	2.56397e+08	1.46237e+09	689	2399	-1710	4.70254e+07	1.5536e+08	4.70248e+07	1.55359e+08
266		642039	37720.5	18813.2	31966.9	23043.2	30819.7	44670.8	39570	8287.67	7316.85	242209	399830	0.000190021	0.000180016	0.000170011	0.000160005	0.00015	0.00013125	0.0001125	9.375e-05	7.5e-05	5.625e-05	3.75e-05	1.875e-05	0	16.6535	15.3236	1.75938	1.40609	217445	35498.4	80854.3	333798	0.555735	0.900712	0.816614	4.51888e+08	1.6668e+09	2.81402e+08	1.60263e+09	699	2431	-1732	4.18174e+07	1.38154e+08	4.1817e+07	1.38155e+08
267		627729	36879.8	18393.9	31254.4	22529.6	30132.8	43675.2	38688.1	8102.95	7153.76	236810	390918	0.000190021	0.000180016	0.000170011	0.000160005	0.00015	0.00013125	0.0001125	9.375e-05	7.5e-05	5.625e-05	3.75e-05	1.875e-05	0	15.1956	13.9821	1.60536	1.28299	198409	32390.7	73775.9	304575	0.640593	0.887478	0.977301	4.04105e+08	1.48173e+09	2.52011e+08	1.42449e+09	686	2369	-1683	4.89303e+07	1.61652e+08	4.89298e+07	1.61651e+08
268		653867	38415.4	19159.8	32555.8	23467.7	31387.5	45493.8	40299	8440.36	7451.65	246671	407196	0.000190021	0.000180016	0.000170011	0.000160005	0.00015	0.00013125	0.0001125	9.375e-05	7.5e-05	5.625e-05	3.75e-05	1.875e-05	0	18.0558	16.6139	1.90752	1.52448	235754	38487.4	87662.4	361904	0.52968	0.945523	0.928551	5.00371e+08	1.83244e+09	3.12124e+08	1.76159e+09	715	2466	-1751	4.84249e+07	1.59985e+08	4.84243e+07	1.59985e+08
269		639090	37547.3	18726.8	31820.1	22937.4	30678.2	44465.7	39388.3	8249.61	7283.24	241096	397994	0.000190021	0.000180016	0.000170011	0.000160005	0.00015	0.00013125	0.0001125	9.375e-05	7.5e-05	5.625e-05	3.75e-05	1.875e-05	0	16.3531	15.0472	1.72764	1.38072	213523	34858	79395.7	327776	0.521005	0.920799	0.945375	4.42889e+08	1.63641e+09	276247280	1.57369e+09	699	2431	-1732	4.8188e+07	1.59202e+08	4.81874e+07	1.59202e+08
270		639787	37588.2	18747.2	31854.7	22962.4	30711.6	44514.1	39431.2	8258.6	7291.18	241359	398428	0.000190021	0.000180016	0.000170011	0.000160005	0.00015	0.00013125	0.0001125	9.375e-05	7.5e-05	5.625e-05	3.75e-05	1.875e-05	0	16.4241	15.1125	1.73514	1.38671	214449	35009.3	79740.3	329199	0.617056	0.889601	0.974367	4.45012e+08	1.64359e+09	2.77465e+08	1.58053e+09	699	2431	-1732	4.97204e+07	1.64263e+08	4.97199e+07	1.64262e+08
271		634030	37250	18578.5	31568.1	22755.8	30435.3	44113.6	39076.4	8184.29	7225.58	239188	394843	0.000190021	0.000180016	0.000170011	0.000160005	0.00015	0.00013125	0.0001125	9.375e-05	7.5e-05	5.625e-05	3.75e-05	1.875e-05	0	15.8376	14.5728	1.67318	1.3372	206792	33759.2	76892.9	317444	0.54119	0.913745	0.913396	4.24707e+08	1.56428e+09	2.64596e+08	1.50401e+09	691	2399	-1708	4.61895e+07	1.52599e+08	4.6189e+07	1.52599e+08
272		647913	38065.6	18985.3	32259.3	23254	31101.7	45079.5	39932	8363.5	7383.79	244425	403488	0.000190021	0.000180016	0.000170011	0.000160005	0.00015	0.00013125	0.0001125	9.375e-05	7.5e-05	5.625e-05	3.75e-05	1.875e-05	0	17.2914	15.9105	1.82677	1.45994	225774	36858.1	83951.2	346583	0.46866	0.90716	0.956678	4.74676e+08	1.75237e+09	2.96041e+08	1.68513e+09	708	2461	-1753	4.94369e+07	1.63329e+08	4.94362e+07	1.63329e+08
273		660794	38822.3	19362.7	32900.7	23716.3	31720	45975.7	40725.9	8529.76	7530.58	249284	411510	0.000190021	0.000180016	0.000170011	0.000160005	0.00015	0.00013125	0.0001125	9.375e-05	7.5e-05	5.625e-05	3.75e-05	1.875e-05	0	18.9451	17.4322	2.00148	1.59957	247367	40383.1	91980.2	379730	0.523334	0.868266	0.813026	5.30272e+08	1.94664e+09	3.30661e+08	1.87151e+09	722	2496	-1774	4.28496e+07	1.41565e+08	4.28492e+07	1.41566e+08
274		646879	38004.9	18955	32207.9	23216.9	31052.1	45007.6	39868.3	8350.15	7372.01	244035	402845	0.000190021	0.000180016	0.00017001	0.000160005	0.00015	0.00013125	0.0001125	9.375e-05	7.5e-05	5.625e-05	3.75e-05	1.875e-05	0	17.165	15.7942	1.81341	1.44927	224123	36588.6	83337.5	344049	0.628119	0.960838	0.903066	4.69762e+08	1.73944e+09	2.92715e+08	1.6728e+09	705	2461	-1756	4.65932e+07	1.53932e+08	4.65928e+07	1.53932e+08
275		643373	37798.9	18852.3	32033.3	23091.1	30883.8	44763.7	39652.3	8304.9	7332.06	242712	400661	0.000190021	0.000180016	0.000170011	0.000160005	0.00015	0.00013125	0.0001125	9.375e-05	7.5e-05	5.625e-05	3.75e-05	1.875e-05	0	16.7895	15.4487	1.77374	1.41756	219220	35788.2	81514.3	336523	0.485286	0.899168	0.988413	4.57768e+08	1.68055e+09	2.85533e+08	1.61573e+09	703	2431	-1728	5.0719e+07	1.67565e+08	5.07183e+07	1.67564e+08
276		649441	38155.4	19030.1	32335.4	23308.9	31175	45185.8	40026.2	8383.22	7401.2	245001	404440	0.000190021	0.000180016	0.000170011	0.000160005	0.00015	0.00013125	0.0001125	9.375e-05	7.5e-05	5.625e-05	3.75e-05	1.875e-05	0	17.4874	16.0909	1.84748	1.47649	228333	37275.9	84902.8	350512	0.555337	0.941121	0.924327	4.81271e+08	1.77315e+09	3.00185e+08	1.70499e+09	710	2463	-1753	4.78784e+07	1.58179e+08	4.78779e+07	1.58179e+08
277		623613	36638	18273.3	31049.5	22381.9	29935.2	43388.8	38434.4	8049.82	7106.86	235258	388355	0.000190021	0.000180016	0.000170011	0.000160005	0.00015	0.00013125	0.0001125	9.375e-05	7.5e-05	5.625e-05	3.75e-05	1.875e-05	0	14.7763	13.5963	1.56106	1.24759	192934	31496.9	71740.2	296171	0.466028	0.915326	0.982262	3.90199e+08	1.43979e+09	2.43272e+08	1.38449e+09	681	2367	-1686	4.88552e+07	1.61408e+08	4.88545e+07	1.61407e+08
278		627602	36872.3	18390.1	31248.1	22525.1	30126.7	43666.3	38680.2	8101.31	7152.32	236762	390839	0.000190021	0.000180016	0.000170011	0.000160005	0.00015	0.00013125	0.0001125	9.375e-05	7.5e-05	5.625e-05	3.75e-05	1.875e-05	0	15.1827	13.9702	1.60399	1.2819	198240	32363.1	73713.1	304316	0.650294	0.919086	0.965843	4.03727e+08	1.48046e+09	2.51794e+08	1.42327e+09	686	2369	-1683	4.8347e+07	1.59725e+08	4.83465e+07	1.59725e+08
279		642952	37774.1	18839.9	32012.3	23076	30863.5	44734.3	39626.3	8299.45	7327.25	242553	400399	0.000190021	0.000180016	0.00017001	0.000160005	0.00015	0.00013125	0.0001125	9.375e-05	7.5e-05	5.625e-05	3.75e-05	1.875e-05	0	16.7465	15.4091	1.7692	1.41394	218659	35696.6	81305.7	335661	0.509734	0.927222	0.936365	4.56473e+08	1.67621e+09	2.84791e+08	1.61159e+09	703	2431	-1728	4.80171e+07	1.58638e+08	4.80164e+07	1.58638e+08
280		647548	38044.1	18974.6	32241.2	23240.9	31084.2	45054.1	39909.5	8358.78	7379.63	244287	403261	0.000190021	0.000180016	0.00017001	0.000160005	0.00015	0.00013125	0.0001125	9.375e-05	7.5e-05	5.625e-05	3.75e-05	1.875e-05	0	17.2457	15.8685	1.82194	1.45608	225177	36760.7	83729.3	345667	0.47799	0.967687	0.886459	4.72919e+08	1.74769e+09	2.94856e+08	1.68067e+09	707	2461	-1754	4.57828e+07	1.51257e+08	4.57822e+07	1.51258e+08
281		644967	37892.5	18899	32112.7	23148.3	30960.3	44874.5	39750.5	8325.47	7350.21	243313	401653	0.000190021	0.000180016	0.000170011	0.000160005	0.00015	0.00013125	0.0001125	9.375e-05	7.5e-05	5.625e-05	3.75e-05	1.875e-05	0	16.9524	15.5986	1.79096	1.43132	221348	36135.5	82305.3	339788	0.474134	0.902395	0.892351	4.62685e+08	1.69704e+09	2.88348e+08	1.63142e+09	703	2431	-1728	4.59034e+07	1.51655e+08	4.59028e+07	1.51655e+08
282		656877	38592.3	19248	32705.7	23575.8	31532	45703.2	40484.5	8479.21	7485.95	247807	409071	0.000190021	0.000180016	0.000170011	0.000160005	0.00015	0.00013125	0.0001125	9.375e-05	7.5e-05	5.625e-05	3.75e-05	1.875e-05	0	18.4423	16.9695	1.94836	1.55711	240801	39311.3	89538.9	369651	0.702863	0.924314	0.955513	5.13635e+08	1.89449e+09	3.20473e+08	1.82179e+09	719	2496	-1777	5.00614e+07	1.65388e+08	5.0061e+07	1.65388e+08
283		661483	38862.8	19382.9	32935	23741.1	31753.1	46023.6	40768.4	8538.66	7538.43	249544	411939	0.000190021	0.000180016	0.000170011	0.000160005	0.00015	0.00013125	0.0001125	9.375e-05	7.5e-05	5.625e-05	3.75e-05	1.875e-05	0	19.0336	17.5136	2.01083	1.60704	248522	40571.7	92409.8	381503	0.692306	0.913766	0.911405	5.32979e+08	1.95581e+09	3.32227e+08	1.88025e+09	722	2496	-1774	4.80854e+07	1.5886e+08	4.8085e+07	1.5886e+08
284		652054	38308.9	19106.6	32465.5	23402.7	31300.5	45367.6	40187.2	8416.95	7430.98	245987	406067	0.000190021	0.000180016	0.000170011	0.000160005	0.00015	0.00013125	0.0001125	9.375e-05	7.5e-05	5.625e-05	3.75e-05	1.875e-05	0	17.8229	16.3996	1.88292	1.50482	232714	37991	86531.7	357237	0.540537	0.943489	0.942042	4.92876e+08	1.8086e+09	3.07573e+08	1.73885e+09	714	2466	-1752	4.89922e+07	1.61859e+08	4.89916e+07	1.61859e+08
285		655956	38538.1	19221	32659.8	23542.7	31487.8	45639.1	40427.7	8467.32	7475.45	247459	408497	0.000190021	0.000180016	0.000170011	0.000160005	0.00015	0.00013125	0.0001125	9.375e-05	7.5e-05	5.625e-05	3.75e-05	1.875e-05	0	18.324	16.8606	1.93585	1.54712	239256	39059.1	88964.3	367279	0.639703	0.934126	0.992693	5.09652e+08	1.88222e+09	3.18e+08	1.81009e+09	718	2496	-1778	5.19358e+07	1.71582e+08	5.19352e+07	1.71581e+08
286		619686	36407.2	18158.2	30853.9	22241	29746.7	43115.6	38192.4	7999.13	7062.11	233776	385910	0.000190021	0.000180016	0.000170011	0.000160005	0.00015	0.00013125	0.0001125	9.375e-05	7.5e-05	5.625e-05	3.75e-05	1.875e-05	0	14.3762	13.2281	1.51879	1.21381	187710	30644.1	69797.7	288152	0.613366	0.883538	0.924636	3.77289e+08	1.38293e+09	2.3524e+08	1.32947e+09	677	2337	-1660	4.57005e+07	1.50982e+08	4.57e+07	1.50982e+08
287		640819	37648.8	18777.4	31906.1	22999.4	30761.1	44585.9	39494.8	8271.92	7302.94	241749	399070	0.000190021	0.000180016	0.000170011	0.000160005	0.00015	0.00013125	0.0001125	9.375e-05	7.5e-05	5.625e-05	3.75e-05	1.875e-05	0	16.5292	15.2092	1.74625	1.39559	215822	35233.4	80250.7	331306	0.538094	0.911211	0.963924	4.4816e+08	1.65422e+09	2.79268e+08	1.59065e+09	699	2431	-1732	4.92664e+07	1.62765e+08	4.92657e+07	1.62764e+08
288		635739	37350.4	18628.6	31653.2	22817.1	30517.3	44232.5	39181.8	8206.35	7245.06	239832	395907	0.000190021	0.000180016	0.000170011	0.000160005	0.00015	0.00013125	0.0001125	9.375e-05	7.5e-05	5.625e-05	3.75e-05	1.875e-05	0	16.0117	14.733	1.69158	1.3519	209065	34130.3	77738.2	320934	0.58612	0.953564	0.955491	4.30641e+08	1.58205e+09	2.68333e+08	1.52096e+09	693	2400	-1707	4.84486e+07	1.60062e+08	4.84481e+07	1.60062e+08
289		658770	38703.5	19303.5	32799.9	23643.7	31622.9	45834.9	40601.2	8503.65	7507.52	248521	410250	0.000190021	0.000180016	0.000170011	0.000160005	0.00015	0.00013125	0.0001125	9.375e-05	7.5e-05	5.625e-05	3.75e-05	1.875e-05	0	18.6854	17.1931	1.97403	1.57764	243975	39829.4	90719	374523	0.567169	0.943453	0.997852	5.21861e+08	1.91969e+09	3.2559e+08	1.84582e+09	721	2496	-1775	5.24292e+07	1.73214e+08	5.24286e+07	1.73213e+08
290		640228	37614.1	18760.1	31876.7	22978.2	30732.8	44544.8	39458.4	8264.29	7296.21	241526	398702	0.000190021	0.000180016	0.000170011	0.000160005	0.00015	0.00013125	0.0001125	9.375e-05	7.5e-05	5.625e-05	3.75e-05	1.875e-05	0	16.469	15.1538	1.73989	1.39051	215036	35105.1	79958.4	330099	0.542341	0.951032	0.996264	4.46357e+08	1.64813e+09	2.78236e+08	1.58486e+09	699	2431	-1732	5.08723e+07	1.68071e+08	5.08716e+07	1.6807e+08
291		646042	37955.7	18930.5	32166.2	23186.9	31011.9	44949.3	39816.7	8339.34	7362.47	243719	402323	0.000190021	0.000180016	0.000170011	0.000160005	0.00015	0.00013125	0.0001125	9.375e-05	7.5e-05	5.625e-05	3.75e-05	1.875e-05	0	17.0687	15.7056	1.80324	1.44114	222866	36383.4	82870	342120	0.534567	0.906124	0.986729	4.66182e+08	1.70881e+09	2.90356e+08	1.64263e+09	703	2431	-1728	5.08429e+07	1.67973e+08	5.08423e+07	1.67972e+08
292		652015	38306.6	19105.5	32463.6	23401.3	31298.6	45364.9	40184.8	8416.44	7430.53	245972	406043	0.000190021	0.000180016	0.000170011	0.000160005	0.00015	0.00013125	0.0001125	9.375e-05	7.5e-05	5.625e-05	3.75e-05	1.875e-05	0	17.8179	16.395	1.88239	1.5044	232648	37980.4	86507.4	357136	0.558237	0.929389	0.991357	4.92726e+08	1.80808e+09	3.07485e+08	1.73836e+09	714	2466	-1752	5.15538e+07	1.70322e+08	5.15531e+07	1.70321e+08
293		633385	37212.1	18559.6	31536	22732.6	30404.3	44068.7	39036.7	8175.97	7218.23	238944	394441	0.000190021	0.000180016	0.000170011	0.000160005	0.00015	0.00013125	0.0001125	9.375e-05	7.5e-05	5.625e-05	3.75e-05	1.875e-05	0	15.7719	14.5123	1.66624	1.33165	205933	33619.1	76573.7	316126	0.516132	0.927911	0.979623	4.22765e+08	1.55772e+09	2.63481e+08	1.49777e+09	691	2399	-1708	4.94878e+07	1.63497e+08	4.94871e+07	1.63496e+08
294		649089	38134.7	19019.8	32317.9	23296.2	31158.1	45161.3	40004.5	8378.68	7397.19	244868	404221	0.000190021	0.000180016	0.000170011	0.000160005	0.00015	0.00013125	0.0001125	9.375e-05	7.5e-05	5.625e-05	3.75e-05	1.875e-05	0	17.4422	16.0493	1.8427	1.47268	227743	37179.6	84683.5	349606	0.509521	0.961425	0.979041	4.7992e+08	1.76853e+09	2.994e+08	1.70059e+09	710	2463	-1753	5.06846e+07	1.67451e+08	5.06839e+07	1.67451e+08
295		667223	39200.1	19551.1	33220.8	23947.1	32028.6	46423	41122.1	8612.75	7603.85	251709	415513	0.000190021	0.000180016	0.000170011	0.000160005	0.00015	0.00013125	0.0001125	9.375e-05	7.5e-05	5.625e-05	3.75e-05	1.875e-05	0	19.7707	18.1918	2.08869	1.66927	258145	42142.8	95988.2	396276	0.565842	0.824695	0.99159	5.58359e+08	2.05637e+09	3.48024e+08	1.9772e+09	728	2526	-1798	5.27687e+07	1.74334e+08	5.2768e+07	1.74332e+08
296		635212	37319.4	18613.1	31626.9	22798.2	30492	44195.8	39149.2	8199.54	7239.04	239633	395578	0.000190021	0.000180016	0.000170011	0.000160005	0.00015	0.00013125	0.0001125	9.375e-05	7.5e-05	5.625e-05	3.75e-05	1.875e-05	0	15.958	14.6836	1.6859	1.34736	208363	34015.7	77477.2	319856	0.442204	0.831538	0.816223	4.28656e+08	1.57629e+09	2.67028e+08	1.51545e+09	692	2399	-1707	4.13523e+07	1.36619e+08	4.13517e+07	1.36619e+08
297		628325	36914.8	18411.3	31284.1	22551	30161.4	43716.6	38724.8	8110.64	7160.56	237035	391290	0.000190021	0.000180016	0.000170011	0.000160005	0.00015	0.00013125	0.0001125	9.375e-05	7.5e-05	5.625e-05	3.75e-05	1.875e-05	0	15.2563	14.038	1.61177	1.28812	199202	32520.1	74070.7	305793	0.593124	0.944594	0.955036	4.06204e+08	1.48771e+09	2.53358e+08	1.43018e+09	687	2369	-1682	4.78608e+07	1.5812e+08	4.78603e+07	1.5812e+08
298		650738	38231.6	19068.1	32400	23355.4	31237.3	45276	40106.1	8399.96	7415.98	245490	405247	0.000190021	0.000180016	0.000170011	0.000160005	0.00015	0.00013125	0.0001125	9.375e-05	7.5e-05	5.625e-05	3.75e-05	1.875e-05	0	17.654	16.2441	1.86507	1.49055	230508	37630.9	85711.4	353850	0.513861	0.900759	0.917069	4.87432e+08	1.79093e+09	3.04255e+08	1.72199e+09	713	2465	-1752	4.75972e+07	1.5725e+08	4.75966e+07	1.5725e+08
299		637672	37463.9	18685.2	31749.4	22886.5	30610.1	44367	39300.9	8231.3	7267.08	240561	397111	0.000190021	0.000180016	0.000170011	0.000160005	0.00015	0.00013125	0.0001125	9.375e-05	7.5e-05	5.625e-05	3.75e-05	1.875e-05	0	16.2086	14.9142	1.71238	1.36852	211636	34550	78694.1	324880	0.52471	0.845758	0.975822	4.37556e+08	1.60171e+09	2.72754e+08	1.53968e+09	696	2400	-1704	4.96294e+07	1.63964e+08	4.96288e+07	1.63962e+08
300		634595	37283.2	18595.1	31596.3	22776.1	30462.4	44152.9	39111.3	8191.59	7232.02	239401	395195	0.000190021	0.000180016	0.000170011	0.000160005	0.00015	0.00013125	0.0001125	9.375e-05	7.5e-05	5.625e-05	3.75e-05	1.875e-05	0	15.8952	14.6258	1.67926	1.34206	207543	33881.9	77172.4	318597	0.619705	0.897382	0.913126	4.26408e+08	1.57002e+09	2.65572e+08	1.50949e+09	691	2399	-1708	4.62175e+07	1.5269e+08	4.62171e+07	1.5269e+08
301		652505	38335.4	19119.9	32488	23418.9	31322.1	45399	40215.1	8422.78	7436.12	246157	406348	0.000190021	0.000180016	0.000170011	0.000160005	0.00015	0.00013125	0.0001125	9.375e-05	7.5e-05	5.625e-05	3.75e-05	1.875e-05	0	17.8809	16.4529	1.88905	1.50971	233471	38114.6	86813.3	358399	0.483367	0.827026	0.970353	4.94622e+08	1.81453e+09	3.08587e+08	1.74451e+09	714	2466	-1752	5.04991e+07	1.66838e+08	5.04984e+07	1.66836e+08
302		651859	38297.5	19101	32455.8	23395.7	31291.1	45354.1	40175.3	8414.44	7428.76	245914	405946	0.000190021	0.000180016	0.000170011	0.000160005	0.00015	0.00013125	0.0001125	9.375e-05	7.5e-05	5.625e-05	3.75e-05	1.875e-05	0	17.798	16.3766	1.88028	1.50271	232388	37937.8	86410.5	356736	0.55014	0.93511	0.936164	4.92125e+08	1.80604e+09	3.07137e+08	1.73641e+09	714	2466	-1752	4.86721e+07	1.60801e+08	4.86715e+07	1.60801e+08
303		632746	37174.5	18540.9	31504.2	22709.7	30373.6	44024.2	38997.3	8167.72	7210.94	238703	394043	0.000190021	0.000180016	0.000170011	0.000160005	0.00015	0.00013125	0.0001125	9.375e-05	7.5e-05	5.625e-05	3.75e-05	1.875e-05	0	15.7068	14.4524	1.65936	1.32615	205083	33480.3	76257.7	314821	0.602376	0.926205	0.953829	4.20844e+08	1.55122e+09	2.62377e+08	1.49158e+09	691	2399	-1708	4.81367e+07	1.59032e+08	4.81362e+07	1.59031e+08
304		646978	38010.7	18957.9	32212.8	23220.5	31056.8	45014.5	39874.4	8351.43	7373.14	244072	402906	0.000190021	0.000180016	0.000170011	0.000160005	0.00015	0.00013125	0.0001125	9.375e-05	7.5e-05	5.625e-05	3.75e-05	1.875e-05	0	17.1767	15.805	1.81465	1.45026	224276	36613.6	83394.4	344284	0.572479	0.91474	0.958514	4.70112e+08	1.74064e+09	2.92918e+08	1.67394e+09	705	2461	-1756	4.9461e+07	1.63407e+08	4.94604e+07	1.63406e+08
305		653825	38412.9	19158.5	32553.7	23466.2	31385.5	45490.8	40296.4	8439.8	7451.16	246655	407170	0.000190021	0.000180016	0.000170011	0.000160005	0.00015	0.00013125	0.0001125	9.375e-05	7.5e-05	5.625e-05	3.75e-05	1.875e-05	0	18.0503	16.6088	1.90694	1.52402	235683	38475.7	87635.7	361794	0.636634	0.908859	0.9405	5.00205e+08	1.83188e+09	3.12028e+08	1.76105e+09	715	2466	-1751	4.90455e+07	1.62033e+08	4.9045e+07	1.62032e+08
306		663317	38970.6	19436.7	33026.3	23806.9	31841.1	46151.3	40881.4	8562.34	7559.34	250236	413081	0.000190021	0.000180016	0.000170011	0.000160005	0.00015	0.00013125	0.0001125	9.375e-05	7.5e-05	5.625e-05	3.75e-05	1.875e-05	0	19.2692	17.7304	2.03572	1.62693	251598	41073.9	93553.6	386225	0.627153	0.898219	0.811321	5.40197e+08	1.98026e+09	3.36396e+08	1.90355e+09	722	2496	-1774	4.29238e+07	1.41808e+08	4.29235e+07	1.41809e+08
307		631043	37074.5	18491	31419.4	22648.6	30291.9	43905.7	38892.3	8145.73	7191.53	238061	392982	0.000190021	0.000180016	0.000170011	0.000160005	0.00015	0.00013125	0.0001125	9.375e-05	7.5e-05	5.625e-05	3.75e-05	1.875e-05	0	15.5332	14.2928	1.64103	1.3115	202817	33110.4	75415.2	311343	0.388055	0.906185	0.974184	4.15317e+08	1.53391e+09	2.59023e+08	1.47508e+09	690	2399	-1709	4.90303e+07	1.61988e+08	4.90294e+07	1.61987e+08
308		662475	38921.1	19412	32984.4	23776.7	31800.7	46092.7	40829.5	8551.46	7549.74	249918	412557	0.000190021	0.000180016	0.000170011	0.000160005	0.00015	0.00013125	0.0001125	9.375e-05	7.5e-05	5.625e-05	3.75e-05	1.875e-05	0	19.161	17.6308	2.02429	1.6178	250185	40843.3	93028.3	384057	0.647372	0.983938	0.958473	5.3688e+08	1.96903e+09	3.34481e+08	1.89285e+09	722	2496	-1774	5.0644e+07	1.67314e+08	5.06435e+07	1.67315e+08
309		624105	36666.8	18287.7	31073.9	22399.5	29958.8	43423	38464.7	8056.17	7112.46	235443	388661	0.000190021	0.000180016	0.000170011	0.000160005	0.00015	0.00013125	0.0001125	9.375e-05	7.5e-05	5.625e-05	3.75e-05	1.875e-05	0	14.8264	13.6423	1.56635	1.25182	193588	31603.7	71983.3	297175	0.616482	0.799684	0.98833	3.91975e+08	1.44505e+09	2.44434e+08	1.38951e+09	682	2368	-1686	4.91966e+07	1.62532e+08	4.91961e+07	1.62529e+08
310		634389	37271.1	18589	31586	22768.7	30452.5	44138.6	39098.6	8188.93	7229.67	239323	395066	0.000190021	0.000180016	0.000170011	0.000160005	0.00015	0.00013125	0.0001125	9.375e-05	7.5e-05	5.625e-05	3.75e-05	1.875e-05	0	15.8742	14.6065	1.67704	1.34028	207269	33837.1	77070.5	318177	0.5203	0.914091	0.886271	4.25787e+08	1.56793e+09	2.65216e+08	1.50749e+09	691	2399	-1708	4.48432e+07	1.48152e+08	4.48426e+07	1.48152e+08
311		647556	38044.6	18974.9	32241.6	23241.2	31084.5	45054.7	39910	8358.89	7379.72	244290	403266	0.000190021	0.000180016	0.000170011	0.000160005	0.00015	0.00013125	0.0001125	9.375e-05	7.5e-05	5.625e-05	3.75e-05	1.875e-05	0	17.2467	15.8694	1.82205	1.45617	225190	36762.8	83734.3	345688	0.553585	0.943329	0.875342	4.7295e+08	1.7478e+09	2.94874e+08	1.68077e+09	707	2461	-1754	4.52097e+07	1.49362e+08	4.52092e+07	1.49363e+08
312		641675	37699.1	18802.5	31948.8	23030.2	30802.3	44645.5	39547.6	8282.98	7312.7	242072	399604	0.000190021	0.000180016	0.000170011	0.000160005	0.00015	0.00013125	0.0001125	9.375e-05	7.5e-05	5.625e-05	3.75e-05	1.875e-05	0	16.6165	15.2895	1.75547	1.40296	216961	35419.4	80674.3	333055	0.5084	0.915039	0.980952	4.50776e+08	1.66305e+09	2.80766e+08	1.59906e+09	699	2431	-1732	5.02035e+07	1.65861e+08	5.02028e+07	1.65861e+08
313		651201	38258.8	19081.7	32423.1	23372.1	31259.5	45308.3	40134.7	8405.94	7421.26	245665	405536	0.000190021	0.000180016	0.000170011	0.000160005	0.00015	0.00013125	0.0001125	9.375e-05	7.5e-05	5.625e-05	3.75e-05	1.875e-05	0	17.7135	16.2989	1.87136	1.49558	231284	37757.7	86000.3	355042	0.571836	0.897352	0.972845	4.89584e+08	1.79739e+09	3.05659e+08	1.72816e+09	714	2466	-1752	5.05281e+07	1.66932e+08	5.05275e+07	1.66931e+08
314		653916	38418.3	19161.2	32558.2	23469.5	31389.9	45497.2	40302	8440.99	7452.2	246690	407227	0.000190021	0.000180016	0.00017001	0.000160005	0.00015	0.00013125	0.0001125	9.375e-05	7.5e-05	5.625e-05	3.75e-05	1.875e-05	0	18.0621	16.6196	1.90819	1.52501	235836	38500.8	87692.9	362030	0.66971	0.831138	0.992522	5.00561e+08	1.83309e+09	3.12234e+08	1.7622e+09	715	2466	-1751	5.17655e+07	1.71018e+08	5.17651e+07	1.71016e+08
315		665077	39074	19488.3	33113.9	23870.1	31925.6	46273.7	40989.9	8585.05	7579.39	250900	414177	0.000190021	0.000180016	0.00017001	0.000160005	0.00015	0.00013125	0.0001125	9.375e-05	7.5e-05	5.625e-05	3.75e-05	1.875e-05	0	19.4951	17.9382	2.05958	1.64601	254548	41555.5	94650.4	390754	0.709085	0.797109	0.976543	5.48968e+08	2.02744e+09	3.42231e+08	1.94962e+09	726	2526	-1800	5.18017e+07	1.71136e+08	5.18013e+07	1.71134e+08
316		635104	37313.1	18610	31621.6	22794.3	30486.8	44188.3	39142.6	8198.16	7237.82	239593	395512	0.000190021	0.000180016	0.00017001	0.000160005	0.00015	0.00013125	0.0001125	9.375e-05	7.5e-05	5.625e-05	3.75e-05	1.875e-05	0	15.947	14.6735	1.68474	1.34643	208220	33992.4	77424.1	319637	0.503	0.915977	0.968154	4.27942e+08	1.5752e+09	2.66452e+08	1.51442e+09	691	2399	-1708	4.90411e+07	1.62021e+08	4.90405e+07	1.62021e+08
317		649657	38168.1	19036.4	32346.2	23316.6	31185.4	45200.8	40039.5	8386.01	7403.66	245083	404574	0.000190021	0.000180016	0.00017001	0.000160005	0.00015	0.00013125	0.0001125	9.375e-05	7.5e-05	5.625e-05	3.75e-05	1.875e-05	0	17.5152	16.1164	1.85041	1.47883	228695	37335	85037.5	351068	0.562721	0.903204	0.965782	4.82531e+08	1.77599e+09	3.01096e+08	1.7077e+09	711	2463	-1752	5.00423e+07	1.65328e+08	5.00417e+07	1.65327e+08
318		640410	37624.8	18765.5	31885.8	22984.8	30741.5	44557.5	39469.6	8266.65	7298.29	241594	398816	0.000190021	0.000180016	0.00017001	0.000160005	0.00015	0.00013125	0.0001125	9.375e-05	7.5e-05	5.625e-05	3.75e-05	1.875e-05	0	16.4876	15.1709	1.74185	1.39207	215278	35144.7	80048.6	330472	0.523811	0.965351	0.979927	4.46913e+08	1.65001e+09	2.78554e+08	1.58664e+09	699	2431	-1732	5.00523e+07	1.65362e+08	5.00516e+07	1.65362e+08
319		635607	37342.6	18624.7	31646.6	22812.4	30511	44223.3	39173.6	8204.64	7243.55	239782	395825	0.000190021	0.000180016	0.000170011	0.000160005	0.00015	0.00013125	0.0001125	9.375e-05	7.5e-05	5.625e-05	3.75e-05	1.875e-05	0	15.9982	14.7206	1.69015	1.35076	208889	34101.6	77672.7	320663	0.632245	0.928126	0.94539	4.30241e+08	1.5807e+09	2.68104e+08	1.51967e+09	693	2400	-1707	4.79268e+07	1.58337e+08	4.79263e+07	1.58337e+08
320		655267	38497.7	19200.8	32625.5	23518	31454.7	45591.2	40385.3	8458.43	7467.6	247199	408068	0.000190021	0.000180016	0.000170011	0.000160005	0.00015	0.00013125	0.0001125	9.375e-05	7.5e-05	5.625e-05	3.75e-05	1.875e-05	0	18.2356	16.7793	1.92651	1.53966	238101	38870.6	88535.1	365507	0.579128	0.936365	0.960093	5.06597e+08	1.87306e+09	3.16069e+08	1.80135e+09	717	2496	-1779	5.01772e+07	1.65773e+08	5.01767e+07	1.65773e+08
321		657536	38631	19267.3	32738.5	23599.4	31563.6	45749.1	40525.2	8487.72	7493.46	248055	409481	0.000190021	0.000180016	0.000170011	0.000160005	0.00015	0.00013125	0.0001125	9.375e-05	7.5e-05	5.625e-05	3.75e-05	1.875e-05	0	18.5269	17.0474	1.9573	1.56426	241906	39491.7	89949.7	371347	0.652675	0.900349	0.898742	5.16613e+08	1.90327e+09	3.2237e+08	1.83016e+09	720	2496	-1776	4.71342e+07	1.55718e+08	4.71338e+07	1.55718e+08
322		639473	37569.7	18738	31839.1	22951.1	30696.5	44492.3	39411.9	8254.55	7287.6	241241	398232	0.000190021	0.000180016	0.000170011	0.000160005	0.00015	0.00013125	0.0001125	9.375e-05	7.5e-05	5.625e-05	3.75e-05	1.875e-05	0	16.3921	15.083	1.73176	1.38401	214031	34941.1	79584.9	328557	0.60852	0.856562	0.995983	4.44054e+08	1.64035e+09	2.76916e+08	1.57744e+09	699	2431	-1732	5.07983e+07	1.67824e+08	5.07978e+07	1.67822e+08
323		634577	37282.1	18594.6	31595.4	22775.4	30461.5	44151.7	39110.1	8191.35	7231.81	239394	395183	0.000190021	0.000180016	0.000170011	0.000160005	0.00015	0.00013125	0.0001125	9.375e-05	7.5e-05	5.625e-05	3.75e-05	1.875e-05	0	15.8933	14.6241	1.67907	1.3419	207519	33878	77163.4	318561	0.473221	0.958089	0.976223	4.26354e+08	1.56984e+09	2.65541e+08	1.50931e+09	691	2399	-1708	4.94086e+07	1.63236e+08	4.94079e+07	1.63236e+08
324		646237	37967.2	18936.2	32175.9	23193.9	31021.2	44962.9	39828.8	8341.87	7364.69	243793	402445	0.000190021	0.000180016	0.000170011	0.000160005	0.00015	0.00013125	0.0001125	9.375e-05	7.5e-05	5.625e-05	3.75e-05	1.875e-05	0	17.0907	15.7259	1.80557	1.443	223153	36430.3	82976.9	342561	0.524513	0.934284	0.855669	4.66841e+08	1.71103e+09	2.90736e+08	1.64475e+09	703	2431	-1728	4.41036e+07	1.45708e+08	4.41031e+07	1.45709e+08
325		661491	38863.3	19383.2	32935.4	23741.4	31753.5	46024.2	40768.9	8538.77	7538.53	249547	411944	0.000190021	0.000180016	0.000170011	0.000160005	0.00015	0.00013125	0.0001125	9.375e-05	7.5e-05	5.625e-05	3.75e-05	1.875e-05	0	19.0347	17.5146	2.01094	1.60713	248536	40574	92415	381525	0.545797	0.95642	0.872738	5.33012e+08	1.95593e+09	3.32246e+08	1.88036e+09	722	2496	-1774	4.60452e+07	1.52123e+08	4.60447e+07	1.52124e+08
326		636829	37414.4	18660.5	31707.5	22856.2	30569.6	44308.3	39248.9	8220.42	7257.48	240243	396586	0.000190021	0.000180016	0.000170011	0.000160005	0.00015	0.00013125	0.0001125	9.375e-05	7.5e-05	5.625e-05	3.75e-05	1.875e-05	0	16.1228	14.8352	1.70331	1.36127	210515	34367	78277.3	323159	0.667478	0.962871	0.991798	4.33936e+08	1.59313e+09	2.70223e+08	1.53152e+09	693	2400	-1707	5.03761e+07	1.66429e+08	5.03757e+07	1.66429e+08
327		640547	37632.8	18769.5	31892.6	22989.7	30748.1	44567	39478.1	8268.41	7299.85	241646	398901	0.000190021	0.000180016	0.000170011	0.000160005	0.00015	0.00013125	0.0001125	9.375e-05	7.5e-05	5.625e-05	3.75e-05	1.875e-05	0	16.5015	15.1837	1.74332	1.39325	215460	35174.4	80116.3	330751	0.505147	0.926523	0.984847	4.47331e+08	1.65142e+09	2.78793e+08	1.58799e+09	699	2431	-1732	5.03141e+07	1.66227e+08	5.03134e+07	1.66226e+08
328		627820	36885.1	18396.5	31258.9	22532.9	30137.2	43681.5	38693.7	8104.13	7154.8	236845	390975	0.000190021	0.000180016	0.000170011	0.000160005	0.00015	0.00013125	0.0001125	9.375e-05	7.5e-05	5.625e-05	3.75e-05	1.875e-05	0	15.2049	13.9906	1.60634	1.28377	198530	32410.5	73820.9	304761	0.505623	0.926412	0.96271	4.04376e+08	1.48265e+09	2.52167e+08	1.42536e+09	686	2369	-1683	4.82061e+07	1.59262e+08	4.82054e+07	1.59262e+08
329		648831	38119.5	19012.2	32305	23287	31145.8	45143.4	39988.6	8375.34	7394.25	244771	404060	0.000190021	0.000180016	0.000170011	0.000160005	0.00015	0.00013125	0.0001125	9.375e-05	7.5e-05	5.625e-05	3.75e-05	1.875e-05	0	17.4091	16.0188	1.8392	1.46988	227311	37108.9	84522.6	348942	0.582827	0.923093	0.978617	4.78547e+08	1.76476e+09	2.98441e+08	1.69697e+09	709	2462	-1753	5.0643e+07	1.67312e+08	5.06424e+07	1.67311e+08
330		627043	36839.5	18373.8	31220.3	22505	30099.9	43627.5	38645.8	8094.1	7145.95	236552	390492	0.000190021	0.000180016	0.000170011	0.000160005	0.00015	0.00013125	0.0001125	9.375e-05	7.5e-05	5.625e-05	3.75e-05	1.875e-05	0	15.1258	13.9178	1.59798	1.27709	197497	32241.9	73436.9	303176	0.614954	0.866138	0.990474	4.01734e+08	1.47485e+09	2.50504e+08	1.41793e+09	685	2369	-1684	4.95355e+07	1.63652e+08	4.9535e+07	1.63651e+08
331		632915	37184.4	18545.8	31512.6	22715.7	30381.7	44036	39007.7	8169.89	7212.87	238767	394148	0.000190021	0.000180016	0.000170011	0.000160005	0.00015	0.00013125	0.0001125	9.375e-05	7.5e-05	5.625e-05	3.75e-05	1.875e-05	0	15.724	14.4682	1.66117	1.3276	205308	33516.9	76341.1	315165	0.482348	0.949834	0.90418	4.2135e+08	1.55294e+09	2.62668e+08	1.49321e+09	691	2399	-1708	4.56427e+07	1.50794e+08	4.56421e+07	1.50795e+08
332		654554	38455.7	19179.9	32590	23492.4	31420.5	45541.5	40341.3	8449.21	7459.47	246930	407624	0.000190021	0.000180016	0.000170011	0.000160005	0.00015	0.00013125	0.0001125	9.375e-05	7.5e-05	5.625e-05	3.75e-05	1.875e-05	0	18.1439	16.6949	1.91683	1.53192	236905	38675.2	88090.1	363670	0.546522	0.936835	0.980875	5.03459e+08	1.84147e+09	3.14096e+08	1.77019e+09	716	2466	-1750	5.12073e+07	1.69177e+08	5.12066e+07	1.69177e+08
333		621535	36515.9	18212.4	30946	22307.3	29835.5	43244.2	38306.3	8023	7083.18	234474	387061	0.000190021	0.000180016	0.000170011	0.000160005	0.00015	0.00013125	0.0001125	9.375e-05	7.5e-05	5.625e-05	3.75e-05	1.875e-05	0	14.5646	13.4015	1.53869	1.22971	190170	31045.7	70712.3	291928	0.506118	0.917118	0.978234	3.84077e+08	1.41897e+09	2.39738e+08	1.36464e+09	681	2367	-1686	4.8493e+07	1.6021e+08	4.84923e+07	1.6021e+08
334		648938	38125.8	19015.4	32310.4	23290.8	31150.9	45150.8	39995.2	8376.73	7395.47	244812	404127	0.000190021	0.000180016	0.000170011	0.000160005	0.00015	0.00013125	0.0001125	9.375e-05	7.5e-05	5.625e-05	3.75e-05	1.875e-05	0	17.4229	16.0315	1.84066	1.47104	227491	37138.4	84589.6	349219	0.588677	0.934864	0.99983	4.78959e+08	1.76617e+09	2.9868e+08	1.69832e+09	709	2462	-1753	5.17492e+07	1.70967e+08	5.17486e+07	1.70966e+08
335		653775	38410	19157.1	32551.2	23464.4	31383.1	45487.3	40293.3	8439.16	7450.59	246636	407139	0.000190021	0.000180016	0.00017001	0.000160005	0.00015	0.00013125	0.0001125	9.375e-05	7.5e-05	5.625e-05	3.75e-05	1.875e-05	0	18.0439	16.6029	1.90627	1.52348	235599	38462.1	87604.6	361666	0.602932	0.899067	0.96393	5.00012e+08	1.83122e+09	3.11916e+08	1.76043e+09	715	2466	-1751	5.02631e+07	1.66056e+08	5.02626e+07	1.66056e+08
336		666313	39146.6	19524.5	33175.5	23914.4	31984.9	46359.7	41066.1	8601.01	7593.48	251366	414947	0.000190021	0.000180016	0.000170011	0.000160005	0.00015	0.00013125	0.0001125	9.375e-05	7.5e-05	5.625e-05	3.75e-05	1.875e-05	0	19.6538	18.0843	2.07635	1.65941	256620	41893.8	95421	393935	0.620846	0.858751	0.849713	5.54282e+08	2.0441e+09	3.45475e+08	1.96551e+09	727	2526	-1799	4.51577e+07	1.49188e+08	4.51574e+07	1.49188e+08
337		647302	38029.7	18967.4	32228.9	23232.1	31072.3	45037	39894.4	8355.61	7376.82	244194	403108	0.000190021	0.000180016	0.000170011	0.000160005	0.00015	0.00013125	0.0001125	9.375e-05	7.5e-05	5.625e-05	3.75e-05	1.875e-05	0	17.2156	15.8408	1.81876	1.45354	224784	36696.5	83583.1	345063	0.50702	0.887426	0.947186	4.7164e+08	1.74461e+09	2.93956e+08	1.67774e+09	706	2461	-1755	4.89006e+07	1.61556e+08	4.88999e+07	1.61556e+08
338		628500	36925.1	18416.5	31292.8	22557.3	30169.8	43728.8	38735.6	8112.9	7162.55	237101	391399	0.000190021	0.000180016	0.000170011	0.000160005	0.00015	0.00013125	0.0001125	9.375e-05	7.5e-05	5.625e-05	3.75e-05	1.875e-05	0	15.2742	14.0544	1.61366	1.28962	199435	32558.2	74157.3	306150	0.526136	0.936413	0.986267	4.06726e+08	1.48947e+09	2.53658e+08	1.43186e+09	687	2369	-1682	4.94392e+07	1.63336e+08	4.94385e+07	1.63336e+08
339		646821	38001.4	18953.3	32205	23214.8	31049.3	45003.5	39864.7	8349.4	7371.34	244013	402808	0.000190021	0.000180016	0.000170011	0.000160005	0.00015	0.00013125	0.0001125	9.375e-05	7.5e-05	5.625e-05	3.75e-05	1.875e-05	0	17.1581	15.7878	1.81268	1.44869	224033	36573.9	83303.9	343911	0.438309	0.834635	0.923279	4.69555e+08	1.73873e+09	2.92596e+08	1.67213e+09	705	2461	-1756	4.76305e+07	1.57361e+08	4.76298e+07	1.5736e+08
340		621191	36495.7	18202.3	30928.9	22295	29819	43220.3	38285.1	8018.56	7079.26	234344	386847	0.000190021	0.000180016	0.000170011	0.000160005	0.00015	0.00013125	0.0001125	9.375e-05	7.5e-05	5.625e-05	3.75e-05	1.875e-05	0	14.5296	13.3692	1.53499	1.22675	189712	30971	70542.2	291226	0.555845	0.809074	0.96667	3.83065e+08	1.41552e+09	2.39153e+08	1.36135e+09	681	2367	-1686	4.78935e+07	1.58228e+08	4.78929e+07	1.58226e+08
341		659340	38737	19320.2	32828.3	23664.2	31650.2	45874.6	40636.3	8511	7514.02	248736	410604	0.000190021	0.000180016	0.000170011	0.000160005	0.00015	0.00013125	0.0001125	9.375e-05	7.5e-05	5.625e-05	3.75e-05	1.875e-05	0	18.7585	17.2605	1.98176	1.58381	244930	39985.3	91074.1	375989	0.449272	0.84672	0.921433	5.24092e+08	1.92728e+09	3.26882e+08	1.85305e+09	721	2496	-1775	4.84554e+07	1.60087e+08	4.84547e+07	1.60086e+08
342		664616	39046.9	19474.8	33091	23853.5	31903.5	46241.6	40961.5	8579.11	7574.14	250726	413890	0.000190021	0.000180016	0.000170011	0.000160005	0.00015	0.00013125	0.0001125	9.375e-05	7.5e-05	5.625e-05	3.75e-05	1.875e-05	0	19.436	17.8838	2.05333	1.64101	253775	41429.4	94363.2	389568	0.726719	0.867194	0.890947	5.47145e+08	2.02123e+09	3.41178e+08	1.9437e+09	726	2526	-1800	4.7229e+07	1.56029e+08	4.72288e+07	1.56029e+08
343		634103	37254.2	18580.6	31571.7	22758.4	30438.7	44118.6	39080.9	8185.23	7226.4	239215	394888	0.000190021	0.000180016	0.00017001	0.000160005	0.00015	0.00013125	0.0001125	9.375e-05	7.5e-05	5.625e-05	3.75e-05	1.875e-05	0	15.845	14.5796	1.67396	1.33782	206888	33774.9	76928.6	317591	0.567133	0.93344	0.906834	4.24924e+08	1.56501e+09	2.6472e+08	1.50471e+09	691	2399	-1708	4.58631e+07	1.51521e+08	4.58626e+07	1.51521e+08
344		640732	37643.7	18774.9	31901.8	22996.3	30757	44579.9	39489.5	8270.8	7301.95	241716	399016	0.000190021	0.000180016	0.000170011	0.000160005	0.00015	0.00013125	0.0001125	9.375e-05	7.5e-05	5.625e-05	3.75e-05	1.875e-05	0	16.5204	15.2011	1.74531	1.39484	215707	35214.6	80207.8	331129	0.528062	0.873701	0.974031	4.47896e+08	1.65333e+09	2.79117e+08	1.5898e+09	699	2431	-1732	4.97761e+07	1.64449e+08	4.97755e+07	1.64447e+08
345		654081	38428	19166	32566.4	23475.4	31397.8	45508.6	40312.2	8443.11	7454.08	246752	407329	0.000190021	0.000180016	0.000170011	0.000160005	0.00015	0.00013125	0.0001125	9.375e-05	7.5e-05	5.625e-05	3.75e-05	1.875e-05	0	18.0832	16.6391	1.91042	1.5268	236112	38545.9	87795.5	362454	0.689832	0.878394	0.96146	5.01199e+08	1.83525e+09	3.12605e+08	1.76427e+09	715	2466	-1751	5.01584e+07	1.65708e+08	5.0158e+07	1.65707e+08
346		646184	37964.1	18934.7	32173.3	23192	31018.7	44959.2	39825.5	8341.18	7364.09	243773	402412	0.000190021	0.000180016	0.00017001	0.000160005	0.00015	0.00013125	0.0001125	9.375e-05	7.5e-05	5.625e-05	3.75e-05	1.875e-05	0	17.0848	15.7204	1.80494	1.44249	223075	36417.6	82947.9	342441	0.509225	0.9064	0.992196	4.66662e+08	1.71043e+09	2.90633e+08	1.64417e+09	703	2431	-1728	5.11357e+07	1.68941e+08	5.1135e+07	1.6894e+08
347		634415	37272.6	18589.8	31587.3	22769.6	30453.7	44140.3	39100.1	8189.26	7229.96	239333	395082	0.000190021	0.000180016	0.000170011	0.000160005	0.00015	0.00013125	0.0001125	9.375e-05	7.5e-05	5.625e-05	3.75e-05	1.875e-05	0	15.8768	14.6088	1.67732	1.3405	207303	33842.7	77083	318229	0.574177	0.871161	0.941011	4.25864e+08	1.56819e+09	2.6526e+08	1.50774e+09	691	2399	-1708	4.7615e+07	1.57308e+08	4.76144e+07	1.57307e+08
348		635091	37312.3	18609.6	31621	22793.9	30486.2	44187.4	39141.8	8197.99	7237.67	239588	395503	0.000190021	0.000180016	0.000170011	0.000160005	0.00015	0.00013125	0.0001125	9.375e-05	7.5e-05	5.625e-05	3.75e-05	1.875e-05	0	15.9457	14.6723	1.6846	1.34632	208203	33989.6	77417.6	319610	0.505772	0.87597	0.988223	4.27902e+08	1.57506e+09	2.66429e+08	1.51429e+09	691	2399	-1708	5.00566e+07	1.65376e+08	5.00559e+07	1.65375e+08
349		638476	37511.2	18708.8	31789.5	22915.3	30648.7	44422.9	39350.4	8241.68	7276.24	240865	397611	0.000190021	0.000180016	0.000170011	0.000160005	0.00015	0.00013125	0.0001125	9.375e-05	7.5e-05	5.625e-05	3.75e-05	1.875e-05	0	16.2905	14.9896	1.72103	1.37544	212705	34724.6	79091.8	326522	0.547157	0.87291	0.976369	4.4066e+08	1.62972e+09	2.74816e+08	1.5673e+09	698	2430	-1732	4.972e+07	1.64263e+08	4.97194e+07	1.64262e+08
350		639312	37560.3	18733.3	31831.1	22945.3	30688.8	44481.1	39401.9	8252.47	7285.77	241180	398132	0.000190021	0.000180016	0.00017001	0.000160005	0.00015	0.00013125	0.0001125	9.375e-05	7.5e-05	5.625e-05	3.75e-05	1.875e-05	0	16.3757	15.0679	1.73003	1.38263	213817	34906.1	79505.3	328228	0.636313	0.966112	0.992419	4.43564e+08	1.63869e+09	2.76634e+08	1.57586e+09	699	2431	-1732	5.0604e+07	1.67182e+08	5.06034e+07	1.67182e+08
351		645039	37896.7	18901.1	32116.2	23150.9	30963.7	44879.5	39754.9	8326.39	7351.03	243340	401698	0.000190021	0.000180016	0.00017001	0.000160005	0.00015	0.00013125	0.0001125	9.375e-05	7.5e-05	5.625e-05	3.75e-05	1.875e-05	0	16.9599	15.6055	1.79175	1.43196	221446	36151.5	82341.9	339939	0.572374	0.902612	0.894831	4.62912e+08	1.6978e+09	2.88478e+08	1.63215e+09	703	2431	-1728	4.60366e+07	1.52093e+08	4.60361e+07	1.52094e+08
352		649480	38157.7	19031.2	32337.4	23310.3	31176.9	45188.5	40028.6	8383.73	7401.65	245016	404464	0.000190021	0.000180016	0.000170011	0.000160005	0.00015	0.00013125	0.0001125	9.375e-05	7.5e-05	5.625e-05	3.75e-05	1.875e-05	0	17.4925	16.0955	1.84801	1.47692	228399	37286.7	84927.4	350613	0.660093	0.958939	0.988054	4.81852e+08	1.77367e+09	3.00702e+08	1.70549e+09	711	2463	-1752	5.11829e+07	1.69094e+08	5.11824e+07	1.69094e+08
353		642449	37744.6	18825.2	31987.3	23057.9	30839.4	44699.4	39595.3	8292.97	7321.52	242364	400086	0.000190021	0.000180016	0.000170011	0.000160005	0.00015	0.00013125	0.0001125	9.375e-05	7.5e-05	5.625e-05	3.75e-05	1.875e-05	0	16.6953	15.362	1.7638	1.40961	217991	35587.5	81057.2	334636	0.615685	0.86634	0.891112	4.5493e+08	1.67103e+09	2.83907e+08	1.60666e+09	703	2431	-1728	4.56615e+07	1.50853e+08	4.56611e+07	1.50853e+08
354		639497	37571.1	18738.7	31840.3	22952	30697.7	44493.9	39413.3	8254.85	7287.87	241250	398247	0.000190021	0.000180016	0.00017001	0.000160005	0.00015	0.00013125	0.0001125	9.375e-05	7.5e-05	5.625e-05	3.75e-05	1.875e-05	0	16.3945	15.0852	1.73202	1.38422	214063	34946.3	79596.7	328606	0.629639	0.934855	0.931056	4.44127e+08	1.6406e+09	2.76957e+08	1.57768e+09	699	2431	-1732	4.7489e+07	1.56891e+08	4.74885e+07	1.56891e+08
355		649006	38129.8	19017.4	32313.8	23293.3	31154.2	45155.6	39999.4	8377.61	7396.25	244837	404169	0.000190021	0.000180016	0.000170011	0.000160005	0.00015	0.00013125	0.0001125	9.375e-05	7.5e-05	5.625e-05	3.75e-05	1.875e-05	0	17.4316	16.0395	1.84158	1.47178	227605	37157	84632	349394	0.469427	0.910731	0.969284	4.7922e+08	1.76706e+09	2.98832e+08	1.69917e+09	709	2462	-1753	5.01729e+07	1.65761e+08	5.01721e+07	1.6576e+08
356		653477	38392.5	19148.4	32536.4	23453.7	31368.8	45466.6	40275	8435.32	7447.2	246524	406953	0.000190021	0.000180016	0.000170011	0.000160005	0.00015	0.00013125	0.0001125	9.375e-05	7.5e-05	5.625e-05	3.75e-05	1.875e-05	0	18.0057	16.5678	1.90223	1.52025	235101	38380.7	87419.2	360900	0.662617	0.922802	0.951027	4.9886e+08	1.82731e+09	3.11247e+08	1.7567e+09	715	2466	-1751	4.95682e+07	1.63759e+08	4.95678e+07	1.63759e+08
357		634193	37259.5	18583.3	31576.2	22761.6	30443.1	44124.9	39086.5	8186.39	7227.43	239249	394944	0.000190021	0.000180016	0.000170011	0.000160005	0.00015	0.00013125	0.0001125	9.375e-05	7.5e-05	5.625e-05	3.75e-05	1.875e-05	0	15.8542	14.5881	1.67493	1.33859	207008	33794.5	76973.3	317776	0.518594	0.933869	0.966823	4.25196e+08	1.56593e+09	2.64877e+08	1.50559e+09	691	2399	-1708	4.89035e+07	1.61567e+08	4.89029e+07	1.61566e+08
358		648872	38121.9	19013.4	32307.1	23288.5	31147.7	45146.2	39991.1	8375.87	7394.72	244787	404085	0.000190021	0.000180016	0.00017001	0.000160005	0.00015	0.00013125	0.0001125	9.375e-05	7.5e-05	5.625e-05	3.75e-05	1.875e-05	0	17.4144	16.0236	1.83976	1.47032	227379	37120.1	84548.1	349047	0.614634	0.846172	0.919537	4.78704e+08	1.7653e+09	2.98532e+08	1.69748e+09	709	2462	-1753	4.7589e+07	1.57221e+08	4.75885e+07	1.5722e+08
359		634399	37271.7	18589.3	31586.5	22769	30453	44139.3	39099.2	8189.06	7229.79	239327	395073	0.000190021	0.000180016	0.000170011	0.000160005	0.00015	0.00013125	0.0001125	9.375e-05	7.5e-05	5.625e-05	3.75e-05	1.875e-05	0	15.8752	14.6074	1.67715	1.34037	207283	33839.3	77075.5	318197	0.489798	0.890323	0.810867	4.25818e+08	1.56803e+09	2.65233e+08	1.50759e+09	691	2399	-1708	4.10287e+07	1.3555e+08	4.10282e+07	1.35551e+08
360		627254	36851.9	18380	31230.7	22512.6	30110	43642.1	38658.8	8096.82	7148.35	236631	390623	0.000190021	0.000180016	0.000170011	0.000160005	0.00015	0.00013125	0.0001125	9.375e-05	7.5e-05	5.625e-05	3.75e-05	1.875e-05	0	15.1472	13.9376	1.60024	1.2789	197777	32287.6	73541	303606	0.486753	0.787805	0.877326	4.02692e+08	1.47697e+09	2.51197e+08	1.41995e+09	686	2369	-1683	4.38911e+07	1.45006e+08	4.38906e+07	1.45005e+08
361		662978	38950.7	19426.8	33009.4	23794.7	31824.9	46127.7	40860.5	8557.97	7555.48	250108	412870	0.000190021	0.000180016	0.000170011	0.000160005	0.00015	0.00013125	0.0001125	9.375e-05	7.5e-05	5.625e-05	3.75e-05	1.875e-05	0	19.2257	17.6903	2.03112	1.62326	251030	40981.1	93342.3	385353	0.544597	0.9066	0.931601	5.38863e+08	1.97574e+09	3.35626e+08	1.89924e+09	722	2496	-1774	4.9261e+07	1.62747e+08	4.92604e+07	1.62746e+08
362		655180	38492.6	19198.3	32621.2	23514.9	31450.5	45585.1	40379.9	8457.31	7466.61	247166	408014	0.000190021	0.000180016	0.000170011	0.000160005	0.00015	0.00013125	0.0001125	9.375e-05	7.5e-05	5.625e-05	3.75e-05	1.875e-05	0	18.2244	16.769	1.92534	1.53872	237956	38846.8	88480.9	365284	0.627006	0.96577	0.96819	5.06259e+08	1.8719e+09	3.15873e+08	1.80024e+09	717	2496	-1779	5.05939e+07	1.67149e+08	5.05934e+07	1.67149e+08
363		630921	37067.3	18487.4	31413.3	22644.2	30286	43897.3	38884.8	8144.16	7190.15	238015	392907	0.000190021	0.000180016	0.000170011	0.000160005	0.00015	0.00013125	0.0001125	9.375e-05	7.5e-05	5.625e-05	3.75e-05	1.875e-05	0	15.5209	14.2814	1.63972	1.31045	202656	33084	75355	311095	0.520958	0.905073	0.945768	4.14952e+08	1.53267e+09	2.58813e+08	1.4739e+09	690	2399	-1709	4.75918e+07	1.57233e+08	4.75912e+07	1.57232e+08
364		644049	37838.6	18872.1	32066.9	23115.3	30916.2	44810.6	39693.9	8313.61	7339.75	242967	401082	0.000190021	0.000180016	0.000170011	0.000160005	0.00015	0.00013125	0.0001125	9.375e-05	7.5e-05	5.625e-05	3.75e-05	1.875e-05	0	16.8583	15.512	1.78101	1.42337	220118	35934.8	81848.2	337901	0.58164	0.949736	0.946919	4.59843e+08	1.68751e+09	2.86721e+08	1.62235e+09	703	2431	-1728	4.86415e+07	1.607e+08	4.8641e+07	1.607e+08
365		656475	38568.6	19236.2	32685.6	23561.3	31512.7	45675.2	40459.7	8474.01	7481.36	247655	408820	0.000190021	0.000180016	0.00017001	0.000160005	0.00015	0.00013125	0.0001125	9.375e-05	7.5e-05	5.625e-05	3.75e-05	1.875e-05	0	18.3906	16.9219	1.94289	1.55275	240126	39201.1	89287.9	368615	0.708923	0.956275	0.949917	5.12065e+08	1.88913e+09	3.19563e+08	1.81668e+09	719	2496	-1777	4.97377e+07	1.64319e+08	4.97374e+07	1.64319e+08
366		634102	37254.2	18580.6	31571.7	22758.3	30438.7	44118.6	39080.8	8185.21	7226.39	239214	394887	0.000190021	0.000180016	0.000170011	0.000160005	0.00015	0.00013125	0.0001125	9.375e-05	7.5e-05	5.625e-05	3.75e-05	1.875e-05	0	15.8449	14.5795	1.67395	1.33781	206886	33774.6	76928.1	317589	0.534957	0.890279	0.976498	4.24921e+08	1.565e+09	2.64719e+08	1.5047e+09	691	2399	-1708	4.93858e+07	1.63159e+08	4.93852e+07	1.63158e+08
367		640282	37617.3	18761.7	31879.4	22980.2	30735.4	44548.6	39461.7	8264.99	7296.82	241546	398736	0.000190021	0.000180016	0.000170011	0.000160005	0.00015	0.00013125	0.0001125	9.375e-05	7.5e-05	5.625e-05	3.75e-05	1.875e-05	0	16.4745	15.1588	1.74047	1.39097	215108	35116.8	79985.1	330209	0.455697	0.911013	0.987684	4.46521e+08	1.64869e+09	2.7833e+08	1.58538e+09	699	2431	-1732	5.04379e+07	1.66637e+08	5.04371e+07	1.66636e+08
368		634178	37258.7	18582.9	31575.5	22761.1	30442.4	44123.9	39085.6	8186.2	7227.27	239243	394935	0.000190021	0.000180016	0.000170011	0.000160005	0.00015	0.00013125	0.0001125	9.375e-05	7.5e-05	5.625e-05	3.75e-05	1.875e-05	0	15.8527	14.5867	1.67477	1.33847	206988	33791.3	76966.1	317746	0.619943	0.962107	0.961311	4.25152e+08	1.56578e+09	2.64851e+08	1.50545e+09	691	2399	-1708	4.86242e+07	1.60642e+08	4.86237e+07	1.60642e+08
369		647786	38058.1	18981.6	32253	23249.5	31095.6	45070.6	39924.2	8361.85	7382.34	244377	403409	0.000190021	0.000180016	0.000170011	0.000160005	0.00015	0.00013125	0.0001125	9.375e-05	7.5e-05	5.625e-05	3.75e-05	1.875e-05	0	17.2754	15.8957	1.82507	1.45859	225564	36823.9	83873.3	346261	0.498981	0.85308	0.96951	4.74197e+08	1.75073e+09	2.95763e+08	1.68357e+09	708	2461	-1753	5.00904e+07	1.65487e+08	5.00897e+07	1.65486e+08
370		641986	37717.4	18811.6	31964.2	23041.3	30817.2	44667.1	39566.7	8286.99	7316.24	242189	399797	0.000190021	0.000180016	0.000170011	0.000160005	0.00015	0.00013125	0.0001125	9.375e-05	7.5e-05	5.625e-05	3.75e-05	1.875e-05	0	16.6481	15.3186	1.75881	1.40563	217374	35486.8	80827.9	333689	0.523216	0.881969	0.988185	4.51725e+08	1.66625e+09	2.81308e+08	1.60211e+09	699	2431	-1732	5.05982e+07	1.67165e+08	5.05975e+07	1.67163e+08
371		668872	39297	19599.5	33302.9	24006.3	32107.8	46537.8	41223.8	8634.05	7622.65	252332	416541	0.000190021	0.000180016	0.000170011	0.000160005	0.00015	0.00013125	0.0001125	9.375e-05	7.5e-05	5.625e-05	3.75e-05	1.875e-05	0	19.9825	18.3867	2.11107	1.68715	260911	42594.3	97016.6	400522	0.707799	0.942178	0.983985	5.65359e+08	2.07862e+09	3.52245e+08	1.99841e+09	729	2526	-1797	5.24944e+07	1.73426e+08	5.24939e+07	1.73426e+08
372		647395	38035.2	18970.2	32233.6	23235.5	31076.8	45043.5	39900.1	8356.82	7377.89	244230	403166	0.000190021	0.000180016	0.000170011	0.000160005	0.00015	0.00013125	0.0001125	9.375e-05	7.5e-05	5.625e-05	3.75e-05	1.875e-05	0	17.227	15.8513	1.81996	1.4545	224933	36720.8	83638.5	345292	0.391737	0.852935	0.994725	4.7236e+08	1.74578e+09	2.94532e+08	1.67885e+09	707	2461	-1754	5.13614e+07	1.69689e+08	5.13605e+07	1.69687e+08
373		652529	38336.8	19120.6	32489.2	23419.7	31323.3	45400.7	40216.5	8423.08	7436.39	246166	406363	0.000190021	0.000180016	0.000170011	0.000160005	0.00015	0.00013125	0.0001125	9.375e-05	7.5e-05	5.625e-05	3.75e-05	1.875e-05	0	17.8839	16.4557	1.88937	1.50997	233510	38121.1	86827.9	358459	0.481383	0.946056	0.913089	4.94713e+08	1.81484e+09	3.08639e+08	1.74481e+09	714	2466	-1752	4.75208e+07	1.56999e+08	4.75202e+07	1.57e+08
374		650765	38233.1	19068.9	32401.3	23356.4	31238.6	45277.9	40107.8	8400.31	7416.29	245501	405264	0.000190021	0.000180016	0.00017001	0.000160005	0.00015	0.00013125	0.0001125	9.375e-05	7.5e-05	5.625e-05	3.75e-05	1.875e-05	0	17.6574	16.2473	1.86544	1.49084	230553	37638.2	85728.2	353919	0.732447	0.933234	0.928694	4.879e+08	1.79165e+09	3.0468e+08	1.72269e+09	714	2466	-1752	4.82038e+07	1.5925e+08	4.82035e+07	1.59251e+08
375		667400	39210.5	19556.3	33229.6	23953.4	32037.1	46435.3	41133	8615.04	7605.86	251776	415624	0.000190021	0.000180016	0.000170011	0.000160005	0.00015	0.00013125	0.0001125	9.375e-05	7.5e-05	5.625e-05	3.75e-05	1.875e-05	0	19.7934	18.2127	2.09109	1.67119	258442	42191.3	96098.6	396732	0.573262	0.930086	0.953965	5.59498e+08	2.05876e+09	3.48864e+08	1.97948e+09	729	2526	-1797	5.07801e+07	1.67765e+08	5.07795e+07	1.67765e+08
376		641309	37677.6	18791.8	31930.5	23017	30784.7	44620	39525	8278.25	7308.52	241933	399375	0.000190021	0.000180016	0.000170011	0.000160005	0.00015	0.00013125	0.0001125	9.375e-05	7.5e-05	5.625e-05	3.75e-05	1.875e-05	0	16.5791	15.2551	1.75152	1.3998	216474	35339.8	80493	332306	0.71993	0.906301	0.937322	4.49656e+08	1.65927e+09	2.80125e+08	1.59546e+09	699	2431	-1732	4.79446e+07	1.58394e+08	4.79443e+07	1.58394e+08
377		634621	37284.7	18595.8	31597.6	22777	30463.7	44154.7	39112.9	8191.92	7232.31	239411	395211	0.000190021	0.000180016	0.000170011	0.000160005	0.00015	0.00013125	0.0001125	9.375e-05	7.5e-05	5.625e-05	3.75e-05	1.875e-05	0	15.8978	14.6282	1.67954	1.34228	207578	33887.5	77185.2	318651	0.532608	0.956183	0.976261	4.26486e+08	1.57029e+09	2.65617e+08	1.50974e+09	691	2399	-1708	4.94143e+07	1.63254e+08	4.94137e+07	1.63254e+08
378		626742	36821.8	18364.9	31205.2	22494.2	30085.4	43606.5	38627.2	8090.21	7142.51	236438	390304	0.000190021	0.000180016	0.000170011	0.000160005	0.00015	0.00013125	0.0001125	9.375e-05	7.5e-05	5.625e-05	3.75e-05	1.875e-05	0	15.095	13.8895	1.59473	1.2745	197096	32176.3	73287.6	302560	0.533294	0.904275	0.922265	4.00837e+08	1.47183e+09	2.49988e+08	1.41505e+09	685	2369	-1684	4.61018e+07	1.5231e+08	4.61013e+07	1.52309e+08
379		627697	36877.9	18393	31252.8	22528.5	30131.3	43673	38686.1	8102.55	7153.41	236798	390899	0.000190021	0.000180016	0.000170011	0.000160005	0.00015	0.00013125	0.0001125	9.375e-05	7.5e-05	5.625e-05	3.75e-05	1.875e-05	0	15.1924	13.9791	1.60502	1.28272	198367	32383.9	73760.4	304511	0.571411	0.97678	0.90769	4.04012e+08	1.48142e+09	2.51958e+08	1.42419e+09	686	2369	-1683	4.54427e+07	1.50132e+08	4.54422e+07	1.50133e+08
380		622632	36580.3	18244.5	31000.6	22346.7	29888.1	43320.6	38374	8037.16	7095.68	234888	387745	0.000190021	0.000180016	0.000170011	0.000160005	0.00015	0.00013125	0.0001125	9.375e-05	7.5e-05	5.625e-05	3.75e-05	1.875e-05	0	14.6764	13.5043	1.5505	1.23915	191629	31283.9	71255	294168	0.494248	0.906165	0.952068	3.87308e+08	1.42996e+09	2.41604e+08	1.37512e+09	681	2367	-1686	4.72792e+07	1.562e+08	4.72786e+07	1.562e+08
381		642409	37742.2	18824	31985.3	23056.5	30837.5	44696.6	39592.8	8292.45	7321.06	242348	400061	0.000190021	0.000180016	0.00017001	0.000160005	0.00015	0.00013125	0.0001125	9.375e-05	7.5e-05	5.625e-05	3.75e-05	1.875e-05	0	16.6912	15.3583	1.76336	1.40927	217937	35578.7	81037.3	334553	0.538717	0.859969	0.936572	4.54806e+08	1.67061e+09	2.83836e+08	1.60626e+09	703	2431	-1728	4.79873e+07	1.58538e+08	4.79867e+07	1.58537e+08
382		649681	38169.5	19037.1	32347.4	23317.5	31186.6	45202.5	40041	8386.32	7403.94	245092	404589	0.000190021	0.000180016	0.000170011	0.000160005	0.00015	0.00013125	0.0001125	9.375e-05	7.5e-05	5.625e-05	3.75e-05	1.875e-05	0	17.5183	16.1193	1.85074	1.4791	228736	37341.7	85052.6	351130	0.534624	0.915489	0.927957	4.82624e+08	1.77631e+09	3.01151e+08	1.70801e+09	711	2463	-1752	4.80841e+07	1.58859e+08	4.80835e+07	1.58859e+08
383		644614	37871.8	18888.7	32095.1	23135.6	30943.3	44850	39728.7	8320.92	7346.2	243180	401434	0.000190021	0.000180016	0.000170011	0.000160005	0.00015	0.00013125	0.0001125	9.375e-05	7.5e-05	5.625e-05	3.75e-05	1.875e-05	0	16.9159	15.565	1.7871	1.42824	220871	36057.7	82128.2	339057	0.636575	0.961638	0.963377	4.61584e+08	1.69335e+09	2.87718e+08	1.62791e+09	703	2431	-1728	4.95307e+07	1.63636e+08	4.95302e+07	1.63636e+08
384		643511	37807	18856.3	32040.2	23096	30890.4	44773.2	39660.7	8306.67	7333.62	242764	400747	0.000190021	0.000180016	0.000170011	0.000160005	0.00015	0.00013125	0.0001125	9.375e-05	7.5e-05	5.625e-05	3.75e-05	1.875e-05	0	16.8035	15.4615	1.77522	1.41874	219403	35818	81582.2	336803	0.422056	0.914322	0.944482	4.5819e+08	1.68197e+09	2.85775e+08	1.61707e+09	703	2431	-1728	4.84749e+07	1.60152e+08	4.84741e+07	1.60152e+08
385		664288	39027.7	19465.1	33074.7	23841.8	31887.7	46218.8	40941.3	8574.87	7570.41	250602	413686	0.000190021	0.000180016	0.000170011	0.000160005	0.00015	0.00013125	0.0001125	9.375e-05	7.5e-05	5.625e-05	3.75e-05	1.875e-05	0	19.3939	17.8451	2.04889	1.63746	253226	41339.7	94158.9	388724	0.488036	0.89187	0.979793	5.45449e+08	2.01681e+09	3.40029e+08	1.93949e+09	725	2526	-1801	5.19112e+07	1.71503e+08	5.19104e+07	1.71502e+08
386		650054	38191.4	19048	32365.9	23330.9	31204.5	45228.5	40064	8391.13	7408.19	245232	404821	0.000190021	0.000180016	0.000170011	0.000160005	0.00015	0.00013125	0.0001125	9.375e-05	7.5e-05	5.625e-05	3.75e-05	1.875e-05	0	17.5661	16.1633	1.85579	1.48314	229361	37443.7	85285	352090	0.586409	0.89316	0.951448	4.84444e+08	1.78159e+09	3.0237e+08	1.71306e+09	712	2464	-1752	4.93299e+07	1.62973e+08	4.93293e+07	1.62973e+08
387		635543	37338.9	18622.8	31643.4	22810.1	30507.9	44218.8	39169.7	8203.82	7242.82	239758	395785	0.000190021	0.000180016	0.000170011	0.000160005	0.00015	0.00013125	0.0001125	9.375e-05	7.5e-05	5.625e-05	3.75e-05	1.875e-05	0	15.9917	14.7146	1.68946	1.35021	208804	34087.7	77641.1	320533	0.511253	0.953549	0.987858	4.30048e+08	1.58005e+09	2.67993e+08	1.51906e+09	693	2400	-1707	5.00737e+07	1.65433e+08	5.00731e+07	1.65433e+08
388		658985	38716.1	19309.8	32810.6	23651.4	31633.2	45849.9	40614.5	8506.42	7509.97	248602	410383	0.000190021	0.000180016	0.000170011	0.000160005	0.00015	0.00013125	0.0001125	9.375e-05	7.5e-05	5.625e-05	3.75e-05	1.875e-05	0	18.713	17.2185	1.97695	1.57997	244335	39888.2	90853	375076	0.626115	0.95276	0.961022	5.22702e+08	1.92256e+09	3.26077e+08	1.84855e+09	721	2496	-1775	5.05111e+07	1.66875e+08	5.05105e+07	1.66875e+08
389		631287	37088.8	18498.1	31431.6	22657.3	30303.6	43922.8	38907.4	8148.89	7194.32	238153	393135	0.000190021	0.000180016	0.000170011	0.000160005	0.00015	0.00013125	0.0001125	9.375e-05	7.5e-05	5.625e-05	3.75e-05	1.875e-05	0	15.5582	14.3157	1.64366	1.3136	203143	33163.5	75536.1	311842	0.463728	0.96814	0.925474	4.1605e+08	1.53639e+09	2.59445e+08	1.47745e+09	690	2399	-1709	4.65974e+07	1.53949e+08	4.65967e+07	1.53949e+08
390		650113	38194.8	19049.8	32368.9	23333	31207.3	45232.6	40067.6	8391.89	7408.86	245255	404858	0.000190021	0.000180016	0.000170011	0.000160005	0.00015	0.00013125	0.0001125	9.375e-05	7.5e-05	5.625e-05	3.75e-05	1.875e-05	0	17.5737	16.1703	1.85659	1.48378	229460	37459.8	85321.7	352241	0.605044	0.899218	0.889472	4.8467e+08	1.78237e+09	3.02502e+08	1.7138e+09	712	2464	-1752	4.61211e+07	1.52372e+08	4.61207e+07	1.52372e+08
391		631158	37081.2	18494.3	31425.1	22652.7	30297.4	43913.7	38899.4	8147.21	7192.84	238104	393054	0.000190021	0.000180016	0.000170011	0.000160005	0.00015	0.00013125	0.0001125	9.375e-05	7.5e-05	5.625e-05	3.75e-05	1.875e-05	0	15.545	14.3035	1.64226	1.31249	202970	33135.4	75472	311578	0.493773	0.893307	0.971912	4.15661e+08	1.53508e+09	2.59221e+08	1.47619e+09	690	2399	-1709	4.89255e+07	1.61639e+08	4.89248e+07	1.61638e+08
392		645839	37943.8	18924.5	32156.1	23179.6	31002.1	44935.2	39804.2	8336.73	7360.16	243642	402197	0.000190021	0.000180016	0.000170011	0.000160005	0.00015	0.00013125	0.0001125	9.375e-05	7.5e-05	5.625e-05	3.75e-05	1.875e-05	0	17.0462	15.6849	1.80086	1.43924	222572	36335.4	82760.7	341668	0.434595	0.881667	0.967797	4.65506e+08	1.70653e+09	2.89967e+08	1.64046e+09	703	2431	-1728	4.98512e+07	1.64699e+08	4.98505e+07	1.64698e+08
393		634660	37287	18597	31599.5	22778.4	30465.5	44157.4	39115.2	8192.42	7232.75	239425	395235	0.000190021	0.000180016	0.000170011	0.000160005	0.00015	0.00013125	0.0001125	9.375e-05	7.5e-05	5.625e-05	3.75e-05	1.875e-05	0	15.9017	14.6318	1.67995	1.34261	207629	33895.8	77204.2	318729	0.543982	0.878651	0.92445	4.26602e+08	1.57068e+09	2.65683e+08	1.51011e+09	691	2399	-1708	4.67949e+07	1.54599e+08	4.67943e+07	1.54598e+08
394		649154	38138.5	19021.7	32321.1	23298.6	31161.2	45165.8	40008.5	8379.51	7397.93	244893	404261	0.000190021	0.000180016	0.000170011	0.000160005	0.00015	0.00013125	0.0001125	9.375e-05	7.5e-05	5.625e-05	3.75e-05	1.875e-05	0	17.4505	16.0569	1.84358	1.47338	227851	37197.3	84723.8	349773	0.596367	0.892033	0.842764	4.80168e+08	1.76938e+09	2.99544e+08	1.7014e+09	710	2463	-1753	4.36349e+07	1.44158e+08	4.36345e+07	1.44159e+08
395		637708	37466	18686.3	31751.2	22887.8	30611.8	44369.5	39303.1	8231.77	7267.49	240575	397133	0.000190021	0.000180016	0.000170011	0.000160005	0.00015	0.00013125	0.0001125	9.375e-05	7.5e-05	5.625e-05	3.75e-05	1.875e-05	0	16.2123	14.9176	1.71276	1.36883	211684	34557.8	78711.9	324953	0.442751	0.848697	0.911449	4.37665e+08	1.60207e+09	2.72816e+08	1.54003e+09	696	2400	-1704	4.63579e+07	1.53157e+08	4.63572e+07	1.53156e+08
396		625647	36757.5	18332.9	31150.7	22454.9	30032.9	43530.3	38559.8	8076.08	7130.04	236025	389622	0.000190021	0.000180016	0.000170011	0.000160005	0.00015	0.00013125	0.0001125	9.375e-05	7.5e-05	5.625e-05	3.75e-05	1.875e-05	0	14.9836	13.787	1.58295	1.26509	195640	31938.7	72746.4	300325	0.474455	0.924576	0.925152	3.97248e+08	1.46085e+09	2.47774e+08	1.40459e+09	684	2369	-1685	4.6165e+07	1.5252e+08	4.61644e+07	1.5252e+08
397		636690	37406.2	18656.4	31700.5	22851.2	30562.9	44298.6	39240.3	8218.62	7255.88	240191	396499	0.000190021	0.000180016	0.000170011	0.000160005	0.00015	0.00013125	0.0001125	9.375e-05	7.5e-05	5.625e-05	3.75e-05	1.875e-05	0	16.1085	14.8221	1.7018	1.36007	210329	34336.7	78208.2	322874	0.630466	0.897481	0.991666	4.33513e+08	1.59171e+09	2.69981e+08	1.53016e+09	693	2400	-1707	5.03582e+07	1.6637e+08	5.03576e+07	1.66369e+08
398		639304	37559.8	18733.1	31830.7	22945.1	30688.4	44480.5	39401.5	8252.37	7285.68	241177	398127	0.000190021	0.000180016	0.00017001	0.000160005	0.00015	0.00013125	0.0001125	9.375e-05	7.5e-05	5.625e-05	3.75e-05	1.875e-05	0	16.3749	15.0672	1.72995	1.38256	213807	34904.5	79501.6	328213	0.484628	0.86568	0.989809	4.43541e+08	1.63862e+09	2.76621e+08	1.57579e+09	699	2431	-1732	5.04694e+07	1.6674e+08	5.04687e+07	1.66738e+08
399		636138	37373.8	18640.3	31673.1	22831.4	30536.5	44260.2	39206.3	8211.5	7249.6	239983	396155	0.000190021	0.000180016	0.000170011	0.000160005	0.00015	0.00013125	0.0001125	9.375e-05	7.5e-05	5.625e-05	3.75e-05	1.875e-05	0	16.0523	14.7704	1.69587	1.35533	209595	34216.9	77935.4	321748	0.661337	0.876516	0.894011	4.31846e+08	1.5861e+09	2.69024e+08	1.52482e+09	693	2400	-1707	4.53603e+07	1.49857e+08	4.536e+07	1.49857e+08
400		644990	37893.9	18899.7	32113.8	23149.1	30961.4	44876.2	39751.9	8325.77	7350.48	243322	401668	0.000190021	0.000180016	0.000170011	0.000160005	0.00015	0.00013125	0.0001125	9.375e-05	7.5e-05	5.625e-05	3.75e-05	1.875e-05	0	16.9549	15.6009	1.79122	1.43153	221380	36140.7	82317.3	339838	0.497238	0.928116	0.96704	4.62759e+08	1.69729e+09	2.88391e+08	1.63166e+09	703	2431	-1728	4.97472e+07	1.64354e+08	4.97465e+07	1.64354e+08
401		659899	38769.8	19336.5	32856.1	23684.2	31677	45913.4	40670.7	8518.21	7520.38	248946	410952	0.000190021	0.000180016	0.000170011	0.000160005	0.00015	0.00013125	0.0001125	9.375e-05	7.5e-05	5.625e-05	3.75e-05	1.875e-05	0	18.8303	17.3265	1.98934	1.58987	245867	40138.2	91422.4	377427	0.56051	0.944707	0.941702	5.26761e+08	1.93472e+09	3.28629e+08	1.86015e+09	722	2496	-1774	4.95639e+07	1.63747e+08	4.95633e+07	1.63748e+08
402		654090	38428.5	19166.3	32566.9	23475.7	31398.2	45509.3	40312.7	8443.23	7454.18	246755	407335	0.000190021	0.000180016	0.000170011	0.000160005	0.00015	0.00013125	0.0001125	9.375e-05	7.5e-05	5.625e-05	3.75e-05	1.875e-05	0	18.0844	16.6401	1.91054	1.52689	236127	38548.3	87801	362477	0.591305	0.961651	0.964952	5.01233e+08	1.83537e+09	3.12625e+08	1.76438e+09	715	2466	-1751	5.03406e+07	1.66313e+08	5.03401e+07	1.66313e+08
403		621614	36520.5	18214.7	30949.9	22310.1	29839.2	43249.7	38311.2	8024.01	7084.07	234503	387110	0.000190021	0.000180016	0.000170011	0.000160005	0.00015	0.00013125	0.0001125	9.375e-05	7.5e-05	5.625e-05	3.75e-05	1.875e-05	0	14.5726	13.4088	1.53954	1.23039	190274	31062.7	70751.1	292088	0.632767	0.880154	0.982064	3.84308e+08	1.41975e+09	2.39871e+08	1.36539e+09	681	2367	-1686	4.86897e+07	1.60858e+08	4.86892e+07	1.60856e+08
404		667360	39208.1	19555.1	33227.6	23952	32035.2	46432.5	41130.6	8614.52	7605.41	251761	415599	0.000190021	0.000180016	0.000170011	0.000160005	0.00015	0.00013125	0.0001125	9.375e-05	7.5e-05	5.625e-05	3.75e-05	1.875e-05	0	19.7882	18.208	2.09055	1.67075	258375	42180.3	96073.5	396629	0.48684	0.959994	0.866444	5.58903e+08	2.05822e+09	3.48338e+08	1.97897e+09	728	2526	-1798	4.61183e+07	1.52366e+08	4.61177e+07	1.52367e+08
405		648610	38106.5	19005.7	32294	23279	31135.1	45128	39975	8372.49	7391.73	244688	403922	0.000190021	0.000180016	0.000170011	0.000160005	0.00015	0.00013125	0.0001125	9.375e-05	7.5e-05	5.625e-05	3.75e-05	1.875e-05	0	17.3807	15.9927	1.8362	1.46748	226940	37048.5	84384.8	348373	0.576608	0.902882	0.891034	4.777e+08	1.76186e+09	2.97948e+08	1.6942e+09	709	2462	-1753	4.60952e+07	1.52287e+08	4.60947e+07	1.52287e+08
406		642815	37766.1	18835.9	32005.5	23071.1	30857	44724.8	39617.8	8297.69	7325.69	242501	400313	0.000190021	0.000180016	0.000170011	0.000160005	0.00015	0.00013125	0.0001125	9.375e-05	7.5e-05	5.625e-05	3.75e-05	1.875e-05	0	16.7326	15.3963	1.76773	1.41276	218477	35666.8	81237.9	335382	0.516636	0.86828	0.984753	4.56052e+08	1.67479e+09	2.8455e+08	1.61024e+09	703	2431	-1728	5.04875e+07	1.66799e+08	5.04868e+07	1.66798e+08
407		662046	38896	19399.5	32963	23761.3	31780.1	46062.9	40803.1	8545.94	7544.86	249757	412290	0.000190021	0.000180016	0.000170011	0.000160005	0.00015	0.00013125	0.0001125	9.375e-05	7.5e-05	5.625e-05	3.75e-05	1.875e-05	0	19.106	17.5802	2.01848	1.61315	249467	40726.1	92761.3	382955	0.441843	0.846697	0.921467	5.35196e+08	1.96333e+09	3.33508e+08	1.88741e+09	722	2496	-1774	4.86561e+07	1.6075e+08	4.86554e+07	1.60749e+08
408		650186	38199.1	19051.9	32372.5	23335.6	31210.8	45237.6	40072.1	8392.83	7409.69	245282	404904	0.000190021	0.000180016	0.00017001	0.000160005	0.00015	0.00013125	0.0001125	9.375e-05	7.5e-05	5.625e-05	3.75e-05	1.875e-05	0	17.5831	16.1789	1.85758	1.48457	229582	37479.8	85367.2	352429	0.550146	0.928235	0.964158	4.85304e+08	1.78368e+09	3.03018e+08	1.71507e+09	713	2465	-1752	4.99987e+07	1.65184e+08	4.99981e+07	1.65184e+08
409		656730	38583.6	19243.7	32698.3	23570.5	31524.9	45692.9	40475.4	8477.3	7484.27	247751	408979	0.000190021	0.000180016	0.000170011	0.000160005	0.00015	0.00013125	0.0001125	9.375e-05	7.5e-05	5.625e-05	3.75e-05	1.875e-05	0	18.4233	16.952	1.94635	1.55551	240553	39270.8	89446.7	369271	0.710036	0.901267	0.927912	5.13058e+08	1.89252e+09	3.20139e+08	1.81991e+09	719	2496	-1777	4.86045e+07	1.60574e+08	4.86042e+07	1.60574e+08
410		637975	37481.7	18694.1	31764.5	22897.4	30624.6	44388	39319.5	8235.21	7270.53	240676	397299	0.000190021	0.000180016	0.000170011	0.000160005	0.00015	0.00013125	0.0001125	9.375e-05	7.5e-05	5.625e-05	3.75e-05	1.875e-05	0	16.2395	14.9426	1.71564	1.37113	212039	34615.8	78844	325499	0.62927	0.850328	0.977989	4.38811e+08	1.60479e+09	2.73616e+08	1.54261e+09	697	2400	-1703	4.97639e+07	1.64406e+08	4.97634e+07	1.64405e+08
411		634359	37269.3	18588.2	31584.5	22767.6	30451.1	44136.5	39096.7	8188.54	7229.33	239312	395048	0.000190021	0.000180016	0.000170011	0.000160005	0.00015	0.00013125	0.0001125	9.375e-05	7.5e-05	5.625e-05	3.75e-05	1.875e-05	0	15.8711	14.6037	1.67672	1.34002	207229	33830.6	77055.6	318115	0.497343	0.852585	0.952012	4.25697e+08	1.56762e+09	2.65164e+08	1.5072e+09	691	2399	-1708	4.81669e+07	1.59132e+08	4.81662e+07	1.59131e+08
412		650526	38219.1	19061.9	32389.4	23347.8	31227.1	45261.3	40093.1	8397.23	7413.57	245411	405115	0.000190021	0.000180016	0.000170011	0.000160005	0.00015	0.00013125	0.0001125	9.375e-05	7.5e-05	5.625e-05	3.75e-05	1.875e-05	0	17.6268	16.2191	1.8622	1.48826	230153	37572.9	85579.4	353305	0.567197	0.819012	0.995848	4.86615e+08	1.78815e+09	3.03781e+08	1.71933e+09	713	2465	-1752	5.16691e+07	1.70701e+08	5.16685e+07	1.70699e+08
413		654236	38437.1	19170.6	32574.2	23481	31405.2	45519.5	40321.8	8445.12	7455.85	246810	407426	0.000190021	0.000180016	0.00017001	0.000160005	0.00015	0.00013125	0.0001125	9.375e-05	7.5e-05	5.625e-05	3.75e-05	1.875e-05	0	18.1032	16.6575	1.91253	1.52848	236373	38588.4	87892.4	362854	0.595096	0.883729	0.864972	5.01801e+08	1.8373e+09	3.12954e+08	1.76622e+09	715	2466	-1751	4.51353e+07	1.49115e+08	4.51349e+07	1.49115e+08
414		636614	37401.8	18654.2	31696.8	22848.5	30559.3	44293.3	39235.6	8217.64	7255.02	240162	396452	0.000190021	0.000180016	0.00017001	0.000160005	0.00015	0.00013125	0.0001125	9.375e-05	7.5e-05	5.625e-05	3.75e-05	1.875e-05	0	16.1008	14.815	1.70099	1.35942	210228	34320.2	78170.7	322719	0.500216	0.859953	0.978377	4.33284e+08	1.59094e+09	2.69849e+08	1.52943e+09	693	2400	-1707	4.96767e+07	1.6412e+08	4.9676e+07	1.64119e+08
415		656524	38571.5	19237.6	32688.1	23563.1	31515.1	45678.6	40462.8	8474.65	7481.93	247673	408851	0.000190021	0.000180016	0.000170011	0.000160005	0.00015	0.00013125	0.0001125	9.375e-05	7.5e-05	5.625e-05	3.75e-05	1.875e-05	0	18.397	16.9278	1.94357	1.55329	240209	39214.7	89318.8	368742	0.500675	0.960741	0.951686	5.12258e+08	1.88979e+09	3.19675e+08	1.81731e+09	719	2496	-1777	4.98328e+07	1.64637e+08	4.98321e+07	1.64637e+08
416		623825	36650.4	18279.5	31060	22389.5	29945.4	43403.6	38447.5	8052.56	7109.28	235338	388488	0.000190021	0.000180016	0.000170011	0.000160005	0.00015	0.00013125	0.0001125	9.375e-05	7.5e-05	5.625e-05	3.75e-05	1.875e-05	0	14.7979	13.6162	1.56334	1.24941	193216	31543	71845.1	296604	0.568428	0.854772	0.8867	3.90825e+08	1.44192e+09	2.43633e+08	1.38652e+09	681	2367	-1686	4.41181e+07	1.45755e+08	4.41176e+07	1.45754e+08
417		643339	37796.9	18851.3	32031.6	23089.9	30882.1	44761.3	39650.1	8304.45	7331.66	242699	400640	0.000190021	0.000180016	0.00017001	0.000160005	0.00015	0.00013125	0.0001125	9.375e-05	7.5e-05	5.625e-05	3.75e-05	1.875e-05	0	16.786	15.4454	1.77337	1.41727	219174	35780.7	81497.3	336452	0.709877	0.976386	0.87128	4.57662e+08	1.6802e+09	2.85473e+08	1.61539e+09	703	2431	-1728	4.47078e+07	1.47701e+08	4.47076e+07	1.47703e+08
418		645422	37919.3	18912.3	32135.3	23164.6	30982.1	44906.2	39778.5	8331.35	7355.41	243485	401937	0.000190021	0.000180016	0.000170011	0.000160005	0.00015	0.00013125	0.0001125	9.375e-05	7.5e-05	5.625e-05	3.75e-05	1.875e-05	0	17.0008	15.6431	1.79606	1.4354	221979	36238.5	82540	340757	0.573048	0.903938	0.955049	4.6414e+08	1.70193e+09	2.89183e+08	1.63608e+09	703	2431	-1728	4.91637e+07	1.62425e+08	4.91631e+07	1.62424e+08
419		651038	38249.2	19076.9	32414.9	23366.2	31251.7	45296.9	40124.6	8403.83	7419.4	245604	405434	0.000190021	0.000180016	0.000170011	0.000160005	0.00015	0.00013125	0.0001125	9.375e-05	7.5e-05	5.625e-05	3.75e-05	1.875e-05	0	17.6925	16.2796	1.86914	1.49381	231011	37713	85898.5	354622	0.591728	0.897254	0.888829	4.88954e+08	1.79524e+09	3.05293e+08	1.72611e+09	714	2466	-1752	4.61533e+07	1.52479e+08	4.61529e+07	1.52479e+08
420		642851	37768.2	18837	32007.3	23072.4	30858.7	44727.3	39620.1	8298.16	7326.11	242515	400336	0.000190021	0.000180016	0.000170011	0.000160005	0.00015	0.00013125	0.0001125	9.375e-05	7.5e-05	5.625e-05	3.75e-05	1.875e-05	0	16.7363	15.3997	1.76812	1.41307	218526	35674.8	81256.1	335457	0.610751	0.880035	0.883536	4.56165e+08	1.67517e+09	2.84615e+08	1.6106e+09	703	2431	-1728	4.53017e+07	1.49664e+08	4.53013e+07	1.49664e+08
421		642493	37747.2	18826.5	31989.5	23059.5	30841.5	44702.4	39598	8293.54	7322.02	242380	400113	0.000190021	0.000180016	0.000170011	0.000160005	0.00015	0.00013125	0.0001125	9.375e-05	7.5e-05	5.625e-05	3.75e-05	1.875e-05	0	16.6998	15.3661	1.76427	1.40999	218049	35597	81078.9	334725	0.658818	0.917161	0.966866	4.55065e+08	1.67148e+09	2.83984e+08	1.60709e+09	703	2431	-1728	4.95466e+07	1.63688e+08	4.95461e+07	1.63688e+08
422		653330	38383.9	19144	32529.1	23448.5	31361.7	45456.4	40265.9	8433.42	7445.52	246468	406862	0.000190021	0.000180016	0.000170011	0.000160005	0.00015	0.00013125	0.0001125	9.375e-05	7.5e-05	5.625e-05	3.75e-05	1.875e-05	0	17.9868	16.5504	1.90024	1.51866	234854	38340.4	87327.5	360522	0.586517	0.941336	0.982719	4.9829e+08	1.82538e+09	3.10916e+08	1.75485e+09	715	2466	-1751	5.12079e+07	1.69178e+08	5.12073e+07	1.69178e+08
423		638936	37538.2	18722.3	31812.4	22931.8	30670.8	44454.9	39378.8	8247.61	7281.48	241038	397898	0.000190021	0.000180016	0.000170011	0.000160005	0.00015	0.00013125	0.0001125	9.375e-05	7.5e-05	5.625e-05	3.75e-05	1.875e-05	0	16.3374	15.0327	1.72598	1.37939	213317	34824.5	79319.3	327461	0.541501	0.893218	0.894297	4.42418e+08	1.63482e+09	2.75977e+08	1.57217e+09	699	2431	-1732	4.55737e+07	1.50565e+08	4.55731e+07	1.50565e+08
424		634318	37266.9	18587	31582.5	22766.1	30449.1	44133.6	39094.2	8188.01	7228.86	239296	395022	0.000190021	0.000180016	0.000170011	0.000160005	0.00015	0.00013125	0.0001125	9.375e-05	7.5e-05	5.625e-05	3.75e-05	1.875e-05	0	15.8669	14.5998	1.67628	1.33967	207175	33821.7	77035.3	318032	0.608897	0.928355	0.934081	4.25573e+08	1.5672e+09	2.65093e+08	1.5068e+09	691	2399	-1708	4.72574e+07	1.56126e+08	4.72569e+07	1.56126e+08
425		612733	35998.7	17954.5	30507.7	21991.4	29412.9	42631.8	37763.8	7909.37	6982.86	231153	381580	0.000190021	0.000180016	0.000170011	0.000160005	0.00015	0.00013125	0.0001125	9.375e-05	7.5e-05	5.625e-05	3.75e-05	1.875e-05	0	13.6678	12.5763	1.44395	1.154	178460	29134.1	66358.3	273953	0.693191	0.942376	0.960657	3.5486e+08	1.31359e+09	2.21327e+08	1.26333e+09	670	2335	-1665	4.69483e+07	1.55104e+08	4.6948e+07	1.55104e+08
426		645106	37900.7	18903.1	32119.6	23153.3	30966.9	44884.2	39759	8327.26	7351.8	243366	401740	0.000190021	0.000180016	0.000170011	0.000160005	0.00015	0.00013125	0.0001125	9.375e-05	7.5e-05	5.625e-05	3.75e-05	1.875e-05	0	16.967	15.612	1.7925	1.43255	221538	36166.6	82376.1	340081	0.543597	0.956318	0.898621	4.63124e+08	1.69852e+09	2.886e+08	1.63283e+09	703	2431	-1728	4.62363e+07	1.52754e+08	4.62357e+07	1.52755e+08
427		622744	36586.9	18247.8	31006.2	22350.7	29893.5	43328.3	38380.8	8038.61	7096.96	234930	387814	0.000190021	0.000180016	0.000170011	0.000160005	0.00015	0.00013125	0.0001125	9.375e-05	7.5e-05	5.625e-05	3.75e-05	1.875e-05	0	14.6878	13.5148	1.55171	1.24011	191778	31308.2	71310.3	294397	0.602157	0.917941	0.962301	3.87637e+08	1.43108e+09	2.41794e+08	1.37619e+09	681	2367	-1686	4.77966e+07	1.57908e+08	4.7796e+07	1.57907e+08
428		655575	38515.7	19209.8	32640.8	23529	31469.5	45612.6	40404.2	8462.39	7471.1	247315	408259	0.000190021	0.000180016	0.000170011	0.000160005	0.00015	0.00013125	0.0001125	9.375e-05	7.5e-05	5.625e-05	3.75e-05	1.875e-05	0	18.275	16.8156	1.93068	1.54299	238617	38954.7	88726.7	366298	0.578752	0.908086	0.901881	5.07791e+08	1.87715e+09	3.16762e+08	1.80525e+09	717	2496	-1779	4.71573e+07	1.55796e+08	4.71567e+07	1.55796e+08
429		618989	36366.3	18137.8	30819.2	22215.9	29713.3	43067.1	38149.4	7990.14	7054.17	233513	385476	0.000190021	0.000180016	0.000170011	0.000160005	0.00015	0.00013125	0.0001125	9.375e-05	7.5e-05	5.625e-05	3.75e-05	1.875e-05	0	14.3052	13.1628	1.51129	1.20781	186783	30492.8	69453	286729	0.664873	0.880134	0.874492	3.74946e+08	1.37573e+09	2.33758e+08	1.32259e+09	676	2336	-1660	4.3174e+07	1.42634e+08	4.31737e+07	1.42634e+08
430		617535	36280.8	18095.2	30746.8	22163.7	29643.4	42965.9	38059.8	7971.36	7037.59	232965	384570	0.000190021	0.000180016	0.000170011	0.000160005	0.00015	0.00013125	0.0001125	9.375e-05	7.5e-05	5.625e-05	3.75e-05	1.875e-05	0	14.157	13.0265	1.49564	1.1953	184848	30176.9	68733.6	283759	0.592737	0.928428	0.83486	3.70066e+08	1.36135e+09	2.30668e+08	1.30888e+09	674	2336	-1662	4.11202e+07	1.35851e+08	4.11199e+07	1.35852e+08
431		655629	38518.9	19211.4	32643.5	23531	31472.1	45616.3	40407.6	8463.09	7471.72	247336	408293	0.000190021	0.000180016	0.000170011	0.000160005	0.00015	0.00013125	0.0001125	9.375e-05	7.5e-05	5.625e-05	3.75e-05	1.875e-05	0	18.282	16.822	1.93142	1.54358	238708	38969.5	88760.5	366438	0.494861	0.937946	0.990816	5.08002e+08	1.87787e+09	3.16884e+08	1.80594e+09	717	2496	-1779	5.18108e+07	1.71172e+08	5.18101e+07	1.71172e+08
432		636778	37411.4	18659	31704.9	22854.4	30567.2	44304.8	39245.8	8219.76	7256.89	240224	396554	0.000190021	0.000180016	0.000170011	0.000160005	0.00015	0.00013125	0.0001125	9.375e-05	7.5e-05	5.625e-05	3.75e-05	1.875e-05	0	16.1175	14.8304	1.70275	1.36083	210447	34355.9	78251.9	323054	0.60983	0.874189	0.926098	4.33781e+08	1.59261e+09	2.70134e+08	1.53102e+09	693	2400	-1707	4.70352e+07	1.55392e+08	4.70347e+07	1.55391e+08
433		633248	37204	18555.6	31529.2	22727.7	30397.7	44059.1	39028.2	8174.19	7216.66	238892	394355	0.000190021	0.000180016	0.000170011	0.000160005	0.00015	0.00013125	0.0001125	9.375e-05	7.5e-05	5.625e-05	3.75e-05	1.875e-05	0	15.7579	14.4994	1.66476	1.33046	205750	33589.2	76505.8	315845	0.54828	0.907745	0.975659	4.22352e+08	1.55632e+09	2.63244e+08	1.49643e+09	691	2399	-1708	4.9277e+07	1.628e+08	4.92764e+07	1.62799e+08
434		625729	36762.3	18335.3	31154.8	22457.8	30036.8	43536	38564.8	8077.14	7130.97	236056	389673	0.000190021	0.000180016	0.000170011	0.000160005	0.00015	0.00013125	0.0001125	9.375e-05	7.5e-05	5.625e-05	3.75e-05	1.875e-05	0	14.9919	13.7946	1.58383	1.26579	195749	31956.4	72786.7	300492	0.529416	0.898162	0.912996	3.9749e+08	1.46167e+09	2.47913e+08	1.40537e+09	684	2369	-1685	4.55648e+07	1.50535e+08	4.55642e+07	1.50535e+08
435		648671	38110.1	19007.5	32297.1	23281.2	31138.1	45132.2	39978.7	8373.27	7392.42	244711	403960	0.000190021	0.000180016	0.000170011	0.000160005	0.00015	0.00013125	0.0001125	9.375e-05	7.5e-05	5.625e-05	3.75e-05	1.875e-05	0	17.3885	15.9999	1.83703	1.46814	227042	37065.1	84422.6	348529	0.651841	0.9305	0.872568	4.77932e+08	1.76265e+09	2.98083e+08	1.69496e+09	709	2462	-1753	4.51446e+07	1.49145e+08	4.51443e+07	1.49146e+08
436		637992	37482.7	18694.6	31765.4	22898	30625.4	44389.2	39320.6	8235.43	7270.72	240682	397310	0.000190021	0.000180016	0.00017001	0.000160005	0.00015	0.00013125	0.0001125	9.375e-05	7.5e-05	5.625e-05	3.75e-05	1.875e-05	0	16.2412	14.9442	1.71582	1.37127	212061	34619.5	78852.3	325533	0.649443	0.902218	0.956074	4.38862e+08	1.60496e+09	2.73645e+08	1.54278e+09	697	2400	-1703	4.86503e+07	1.60727e+08	4.86498e+07	1.60726e+08
437		649116	38136.3	19020.6	32319.3	23297.2	31159.5	45163.2	40006.2	8379.03	7397.5	244879	404238	0.000190021	0.000180016	0.000170011	0.000160005	0.00015	0.00013125	0.0001125	9.375e-05	7.5e-05	5.625e-05	3.75e-05	1.875e-05	0	17.4458	16.0525	1.84307	1.47297	227789	37187.1	84700.5	349677	0.605304	0.952616	0.959177	4.80025e+08	1.76889e+09	2.99461e+08	1.70093e+09	710	2463	-1753	4.9659e+07	1.64061e+08	4.96584e+07	1.64061e+08
438		659271	38732.9	19318.1	32824.9	23661.7	31646.9	45869.8	40632.1	8510.11	7513.23	248710	410561	0.000190021	0.000180016	0.000170011	0.000160005	0.00015	0.00013125	0.0001125	9.375e-05	7.5e-05	5.625e-05	3.75e-05	1.875e-05	0	18.7497	17.2523	1.98083	1.58306	244814	39966.4	91031.1	375812	0.720051	0.921285	0.964547	5.23821e+08	1.92636e+09	3.26725e+08	1.85218e+09	721	2496	-1775	5.07189e+07	1.6756e+08	5.07185e+07	1.67559e+08
439		649740	38172.9	19038.8	32350.3	23319.6	31189.4	45206.6	40044.6	8387.08	7404.61	245114	404626	0.000190021	0.000180016	0.000170011	0.000160005	0.00015	0.00013125	0.0001125	9.375e-05	7.5e-05	5.625e-05	3.75e-05	1.875e-05	0	17.5258	16.1262	1.85153	1.47973	228835	37357.8	85089.3	351282	0.534364	0.920944	0.881039	4.8285e+08	1.77708e+09	3.01282e+08	1.70874e+09	711	2463	-1752	4.56573e+07	1.50841e+08	4.56567e+07	1.50842e+08
440		623300	36619.6	18264.1	31033.9	22370.7	29920.2	43367	38415.1	8045.78	7103.29	235140	388160	0.000190021	0.000180016	0.000170011	0.000160005	0.00015	0.00013125	0.0001125	9.375e-05	7.5e-05	5.625e-05	3.75e-05	1.875e-05	0	14.7444	13.5669	1.55769	1.24489	192518	31428.9	71585.3	295532	0.530456	0.847177	0.902059	3.89276e+08	1.43666e+09	2.42739e+08	1.3815e+09	681	2367	-1686	4.48442e+07	1.48154e+08	4.48437e+07	1.48154e+08
441		635179	37317.4	18612.2	31625.3	22797	30490.4	44193.5	39147.2	8199.12	7238.67	239621	395558	0.000190021	0.000180016	0.000170011	0.000160005	0.00015	0.00013125	0.0001125	9.375e-05	7.5e-05	5.625e-05	3.75e-05	1.875e-05	0	15.9546	14.6805	1.68554	1.34707	208319	34008.6	77460.9	319789	0.589949	0.913238	0.994775	4.28556e+08	1.57595e+09	2.66971e+08	1.51514e+09	692	2399	-1707	5.03959e+07	1.66495e+08	5.03953e+07	1.66494e+08
442		647437	38037.7	18971.4	32235.7	23237	31078.9	45046.4	39902.7	8357.36	7378.37	244245	403192	0.000190021	0.000180016	0.00017001	0.000160005	0.00015	0.00013125	0.0001125	9.375e-05	7.5e-05	5.625e-05	3.75e-05	1.875e-05	0	17.2321	15.856	1.82051	1.45494	225000	36731.7	83663.4	345395	0.680986	0.909094	0.987427	4.72514e+08	1.74631e+09	2.94621e+08	1.67935e+09	707	2461	-1754	5.09897e+07	1.68455e+08	5.09892e+07	1.68454e+08
443		633477	37217.5	18562.3	31540.6	22735.9	30408.7	44075.1	39042.3	8177.15	7219.27	238979	394498	0.000190021	0.000180016	0.000170011	0.000160005	0.00015	0.00013125	0.0001125	9.375e-05	7.5e-05	5.625e-05	3.75e-05	1.875e-05	0	15.7812	14.5209	1.66722	1.33243	206055	33639	76619	316313	0.537804	0.941063	0.978172	4.2304e+08	1.55865e+09	2.63639e+08	1.49865e+09	691	2399	-1708	4.94217e+07	1.63278e+08	4.94211e+07	1.63278e+08
444		626348	36798.6	18353.4	31185.6	22480	30066.5	43579.1	38602.9	8085.12	7138.02	236289	390058	0.000190021	0.000180016	0.000170011	0.000160005	0.00015	0.00013125	0.0001125	9.375e-05	7.5e-05	5.625e-05	3.75e-05	1.875e-05	0	15.0549	13.8526	1.59049	1.27111	196572	32090.8	73092.7	301755	0.614167	0.834232	0.914148	3.99667e+08	1.46787e+09	2.49313e+08	1.41128e+09	685	2369	-1684	4.56678e+07	1.50874e+08	4.56674e+07	1.50873e+08
445		661237	38848.4	19375.7	32922.7	23732.2	31741.3	46006.5	40753.2	8535.48	7535.63	249451	411785	0.000190021	0.000180016	0.000170011	0.000160005	0.00015	0.00013125	0.0001125	9.375e-05	7.5e-05	5.625e-05	3.75e-05	1.875e-05	0	19.002	17.4845	2.00749	1.60437	248109	40504.4	92256.4	380870	0.644253	0.874234	0.948096	5.32013e+08	1.95254e+09	3.31668e+08	1.87713e+09	722	2496	-1774	5.00021e+07	1.65193e+08	5.00017e+07	1.65192e+08
446		638501	37512.6	18709.5	31790.7	22916.2	30649.9	44424.6	39351.9	8242	7276.52	240874	397627	0.000190021	0.000180016	0.000170011	0.000160005	0.00015	0.00013125	0.0001125	9.375e-05	7.5e-05	5.625e-05	3.75e-05	1.875e-05	0	16.293	14.9919	1.7213	1.37565	212738	34730	79104	326572	0.607445	0.880868	0.973023	4.40735e+08	1.62998e+09	2.74859e+08	1.56755e+09	698	2430	-1732	4.95519e+07	1.63706e+08	4.95514e+07	1.63705e+08
447		643167	37786.8	18846.2	32023	23083.7	30873.9	44749.3	39639.5	8302.23	7329.7	242634	400533	0.000190021	0.000180016	0.000170011	0.000160005	0.00015	0.00013125	0.0001125	9.375e-05	7.5e-05	5.625e-05	3.75e-05	1.875e-05	0	16.7684	15.4293	1.77152	1.41579	218945	35743.3	81412.2	336101	0.772709	0.904933	0.978992	4.57134e+08	1.67843e+09	2.8517e+08	1.6137e+09	703	2431	-1728	5.02213e+07	1.65915e+08	5.0221e+07	1.65914e+08
448		636656	37404.2	18655.5	31698.9	22850	30561.3	44296.3	39238.3	8218.19	7255.5	240178	396478	0.000190021	0.000180016	0.000170011	0.000160005	0.00015	0.00013125	0.0001125	9.375e-05	7.5e-05	5.625e-05	3.75e-05	1.875e-05	0	16.1051	14.819	1.70144	1.35978	210284	34329.4	78191.7	322806	0.500156	0.847799	0.952382	4.33412e+08	1.59137e+09	2.69923e+08	1.52984e+09	693	2400	-1707	4.83601e+07	1.59771e+08	4.83594e+07	1.59769e+08
449		635169	37316.9	18611.9	31624.8	22796.6	30489.9	44192.8	39146.6	8198.99	7238.56	239617	395552	0.000190021	0.000180016	0.000170011	0.000160005	0.00015	0.00013125	0.0001125	9.375e-05	7.5e-05	5.625e-05	3.75e-05	1.875e-05	0	15.9536	14.6796	1.68544	1.34699	208306	34006.5	77456.1	319769	0.513048	0.845707	0.992782	4.28136e+08	1.57586e+09	2.66563e+08	1.51504e+09	691	2399	-1708	5.02938e+07	1.66159e+08	5.02931e+07	1.66157e+08
450		640318	37619.4	18762.8	31881.2	22981.5	30737.1	44551.1	39464	8265.46	7297.24	241560	398759	0.000190021	0.000180016	0.00017001	0.000160005	0.00015	0.00013125	0.0001125	9.375e-05	7.5e-05	5.625e-05	3.75e-05	1.875e-05	0	16.4782	15.1623	1.74086	1.39128	215156	35124.7	80003.1	330284	0.695724	0.836003	0.894691	4.46633e+08	1.64907e+09	2.78393e+08	1.58574e+09	699	2431	-1732	4.56933e+07	1.50956e+08	4.5693e+07	1.50956e+08
451		642744	37761.9	18833.9	32002	23068.5	30853.6	44719.9	39613.5	8296.77	7324.88	242475	400269	0.000190021	0.000180016	0.00017001	0.000160005	0.00015	0.00013125	0.0001125	9.375e-05	7.5e-05	5.625e-05	3.75e-05	1.875e-05	0	16.7253	15.3897	1.76697	1.41215	218383	35651.5	81202.9	335237	0.598423	0.921986	0.996048	4.55835e+08	1.67406e+09	2.84425e+08	1.60955e+09	703	2431	-1728	5.10615e+07	1.68694e+08	5.10609e+07	1.68693e+08
452		629127	36961.9	18434.9	31324	22579.8	30199.9	43772.5	38774.3	8121	7169.7	237338	391789	0.000190021	0.000180016	0.000170011	0.000160005	0.00015	0.00013125	0.0001125	9.375e-05	7.5e-05	5.625e-05	3.75e-05	1.875e-05	0	15.3381	14.1132	1.62041	1.29502	200269	32694.4	74467.7	307432	0.594993	0.904663	0.954128	4.08914e+08	1.49577e+09	2.55052e+08	1.43786e+09	688	2369	-1681	4.78764e+07	1.58171e+08	4.78758e+07	1.58171e+08
453		646153	37962.2	18933.8	32171.7	23190.9	31017.2	44957.1	39823.6	8340.78	7363.74	243761	402392	0.000190021	0.000180016	0.000170011	0.000160005	0.00015	0.00013125	0.0001125	9.375e-05	7.5e-05	5.625e-05	3.75e-05	1.875e-05	0	17.0812	15.7171	1.80456	1.4422	223030	36410.1	82930.8	342370	0.647968	0.896421	0.755815	4.66557e+08	1.71007e+09	2.90572e+08	1.64383e+09	703	2431	-1728	3.89528e+07	1.28688e+08	3.89527e+07	1.2869e+08
454		627014	36837.7	18372.9	31218.8	22503.9	30098.5	43625.4	38644	8093.72	7145.61	236541	390473	0.000190021	0.000180016	0.000170011	0.000160005	0.00015	0.00013125	0.0001125	9.375e-05	7.5e-05	5.625e-05	3.75e-05	1.875e-05	0	15.1227	13.915	1.59766	1.27684	197458	32235.4	73422.2	303115	0.504396	0.908733	0.972839	4.01645e+08	1.47456e+09	2.50453e+08	1.41765e+09	685	2369	-1684	4.86506e+07	1.60731e+08	4.865e+07	1.6073e+08
455		668609	39281.5	19591.7	33289.8	23996.8	32095.1	46519.4	41207.6	8630.64	7619.64	252232	416376	0.000190021	0.000180016	0.000170011	0.000160005	0.00015	0.00013125	0.0001125	9.375e-05	7.5e-05	5.625e-05	3.75e-05	1.875e-05	0	19.9486	18.3555	2.10749	1.6843	260469	42522.2	96852.2	399844	0.660766	0.958517	0.939291	5.64309e+08	2.07507e+09	3.5164e+08	1.99502e+09	729	2526	-1797	5.00902e+07	1.65484e+08	5.00897e+07	1.65484e+08
456		648290	38087.8	18996.4	32278.1	23267.6	31119.8	45105.8	39955.3	8368.37	7388.09	244567	403723	0.000190021	0.000180016	0.000170011	0.000160005	0.00015	0.00013125	0.0001125	9.375e-05	7.5e-05	5.625e-05	3.75e-05	1.875e-05	0	17.3397	15.9549	1.83187	1.46402	226404	36961	84185.6	347551	0.683826	0.891692	0.915845	4.76475e+08	1.75766e+09	2.97236e+08	1.6902e+09	709	2462	-1753	4.73559e+07	1.5645e+08	4.73555e+07	1.56449e+08
457		649381	38151.9	19028.3	32332.5	23306.7	31172.2	45181.7	40022.5	8382.45	7400.52	244979	404403	0.000190021	0.000180016	0.000170011	0.000160005	0.00015	0.00013125	0.0001125	9.375e-05	7.5e-05	5.625e-05	3.75e-05	1.875e-05	0	17.4798	16.0839	1.84667	1.47585	228234	37259.6	84865.8	350359	0.554836	0.859827	0.959157	4.81044e+08	1.77237e+09	3.00053e+08	1.70425e+09	710	2463	-1753	4.96779e+07	1.64123e+08	4.96773e+07	1.64122e+08
458		624868	36711.7	18310.1	31112	22427	29995.5	43476.1	38511.8	8066.03	7121.17	235731	389137	0.000190021	0.000180016	0.000170011	0.000160005	0.00015	0.00013125	0.0001125	9.375e-05	7.5e-05	5.625e-05	3.75e-05	1.875e-05	0	14.9042	13.7139	1.57457	1.25839	194604	31769.5	72361.1	298734	0.571348	0.743423	0.96473	3.9456e+08	1.45303e+09	2.46063e+08	1.39714e+09	683	2369	-1686	4.80805e+07	1.58844e+08	4.80799e+07	1.58842e+08
459		635582	37341.1	18624	31645.4	22811.5	30509.7	44221.5	39172	8204.32	7243.26	239773	395809	0.000190021	0.000180016	0.000170011	0.000160005	0.00015	0.00013125	0.0001125	9.375e-05	7.5e-05	5.625e-05	3.75e-05	1.875e-05	0	15.9956	14.7182	1.68988	1.35054	208855	34096	77660.2	320611	0.710447	0.919383	0.863155	4.30164e+08	1.58044e+09	2.6806e+08	1.51943e+09	693	2400	-1707	4.37569e+07	1.44559e+08	4.37566e+07	1.4456e+08
460		639161	37551.4	18728.9	31823.6	22939.9	30681.6	44470.6	39392.6	8250.52	7284.05	241123	398038	0.000190021	0.000180016	0.000170011	0.000160005	0.00015	0.00013125	0.0001125	9.375e-05	7.5e-05	5.625e-05	3.75e-05	1.875e-05	0	16.3603	15.0538	1.7284	1.38133	213616	34873.3	79430.6	327920	0.69352	0.885423	0.985801	4.43104e+08	1.63714e+09	2.7637e+08	1.57438e+09	699	2431	-1732	5.0255e+07	1.66028e+08	5.02546e+07	1.66026e+08
461		647027	38013.5	18959.3	32215.2	23222.2	31059.1	45017.8	39877.4	8352.05	7373.69	244090	402936	0.000190021	0.000180016	0.000170011	0.000160005	0.00015	0.00013125	0.0001125	9.375e-05	7.5e-05	5.625e-05	3.75e-05	1.875e-05	0	17.1825	15.8103	1.81526	1.45074	224351	36625.9	83422.3	344400	0.451369	0.949824	0.979303	4.7065e+08	1.74123e+09	2.93383e+08	1.67451e+09	706	2461	-1755	5.05367e+07	1.66964e+08	5.05359e+07	1.66963e+08
462		640989	37658.8	18782.4	31914.6	23005.5	30769.3	44597.7	39505.3	8274.11	7304.88	241813	399176	0.000190021	0.000180016	0.000170011	0.000160005	0.00015	0.00013125	0.0001125	9.375e-05	7.5e-05	5.625e-05	3.75e-05	1.875e-05	0	16.5465	15.2251	1.74807	1.39705	216048	35270.3	80334.6	331653	0.705574	0.900728	0.990654	4.48678e+08	1.65597e+09	2.79565e+08	1.59232e+09	699	2431	-1732	5.06469e+07	1.67322e+08	5.06465e+07	1.67321e+08
463		619105	36373.1	18141.2	30825	22220.1	29718.8	43075.1	38156.6	7991.63	7055.49	233557	385548	0.000190021	0.000180016	0.000170011	0.000160005	0.00015	0.00013125	0.0001125	9.375e-05	7.5e-05	5.625e-05	3.75e-05	1.875e-05	0	14.317	13.1737	1.51254	1.20881	186937	30517.9	69510.3	286965	0.650934	0.933179	0.92246	3.75285e+08	1.37688e+09	2.33954e+08	1.32368e+09	676	2336	-1660	4.55504e+07	1.50486e+08	4.555e+07	1.50486e+08
464		651627	38283.8	19094.2	32444.3	23387.3	31280	45337.9	40161	8411.44	7426.12	245826	405801	0.000190021	0.000180016	0.000170011	0.000160005	0.00015	0.00013125	0.0001125	9.375e-05	7.5e-05	5.625e-05	3.75e-05	1.875e-05	0	17.7682	16.3492	1.87714	1.5002	231999	37874.3	86265.9	356139	0.437944	0.893475	0.974355	4.91229e+08	1.80299e+09	3.06616e+08	1.7335e+09	714	2466	-1752	5.06388e+07	1.67301e+08	5.0638e+07	1.673e+08
465		636630	37402.7	18654.7	31697.6	22849.1	30560.1	44294.5	39236.6	8217.85	7255.2	240168	396462	0.000190021	0.000180016	0.000170011	0.000160005	0.00015	0.00013125	0.0001125	9.375e-05	7.5e-05	5.625e-05	3.75e-05	1.875e-05	0	16.1024	14.8165	1.70116	1.35956	210249	34323.7	78178.7	322752	0.513104	0.934933	0.99469	4.33333e+08	1.59111e+09	2.69877e+08	1.52958e+09	693	2400	-1707	5.05063e+07	1.66862e+08	5.05056e+07	1.66861e+08
466		649317	38148.1	19026.5	32329.3	23304.4	31169.1	45177.2	40018.6	8381.62	7399.79	244955	404363	0.000190021	0.000180016	0.000170011	0.000160005	0.00015	0.00013125	0.0001125	9.375e-05	7.5e-05	5.625e-05	3.75e-05	1.875e-05	0	17.4716	16.0763	1.8458	1.47515	228126	37242.1	84825.9	350194	0.614141	0.875393	0.967667	4.80797e+08	1.77153e+09	2.99909e+08	1.70345e+09	710	2463	-1753	5.01141e+07	1.65563e+08	5.01135e+07	1.65562e+08
467		618553	36340.7	18125	30797.5	22200.3	29692.3	43036.8	38122.6	7984.51	7049.2	233349	385205	0.000190021	0.000180016	0.000170011	0.000160005	0.00015	0.00013125	0.0001125	9.375e-05	7.5e-05	5.625e-05	3.75e-05	1.875e-05	0	14.2608	13.122	1.5066	1.20407	186204	30398.1	69237.5	285839	0.592652	0.879358	0.951047	3.7337e+08	1.37142e+09	2.32719e+08	1.31848e+09	675	2336	-1661	4.69197e+07	1.5501e+08	4.69192e+07	1.5501e+08
468		656802	38587.8	19245.8	32701.9	23573.1	31528.4	45698	40479.9	8478.24	7485.09	247778	409024	0.000190021	0.000180016	0.000170011	0.000160005	0.00015	0.00013125	0.0001125	9.375e-05	7.5e-05	5.625e-05	3.75e-05	1.875e-05	0	18.4326	16.9606	1.94733	1.55629	240674	39290.6	89491.7	369457	0.716586	0.961582	0.97976	5.1334e+08	1.89348e+09	3.20302e+08	1.82083e+09	719	2496	-1777	5.13258e+07	1.69565e+08	5.13254e+07	1.69565e+08
469		627929	36891.5	18399.7	31264.3	22536.8	30142.4	43689.1	38700.4	8105.53	7156.04	236886	391043	0.000190021	0.000180016	0.000170011	0.000160005	0.00015	0.00013125	0.0001125	9.375e-05	7.5e-05	5.625e-05	3.75e-05	1.875e-05	0	15.216	14.0008	1.60751	1.28471	198675	32434.1	73874.9	304984	0.656375	0.90129	0.971498	4.047e+08	1.48374e+09	2.52354e+08	1.4264e+09	686	2369	-1683	4.86554e+07	1.60744e+08	4.86549e+07	1.60743e+08
470		652143	38314.1	19109.3	32470	23405.9	31304.7	45373.8	40192.8	8418.1	7432	246021	406122	0.000190021	0.000180016	0.00017001	0.000160005	0.00015	0.00013125	0.0001125	9.375e-05	7.5e-05	5.625e-05	3.75e-05	1.875e-05	0	17.8344	16.4101	1.88413	1.50579	232864	38015.5	86587.5	357467	0.531148	0.924927	0.91179	4.93222e+08	1.80977e+09	3.07774e+08	1.73997e+09	714	2466	-1752	4.74255e+07	1.56683e+08	4.74249e+07	1.56683e+08
471		622492	36572.1	18240.4	30993.6	22341.7	29881.4	43310.8	38365.3	8035.35	7094.08	234835	387657	0.000190021	0.000180016	0.000170011	0.000160005	0.00015	0.00013125	0.0001125	9.375e-05	7.5e-05	5.625e-05	3.75e-05	1.875e-05	0	14.6621	13.4912	1.54899	1.23794	191443	31253.5	71185.6	293882	0.563095	0.943105	0.933229	3.86894e+08	1.42856e+09	2.41365e+08	1.37378e+09	681	2367	-1686	4.63337e+07	1.53076e+08	4.63332e+07	1.53076e+08
472		649658	38168.1	19036.4	32346.2	23316.7	31185.4	45200.9	40039.6	8386.02	7403.67	245083	404575	0.000190021	0.000180016	0.000170011	0.000160005	0.00015	0.00013125	0.0001125	9.375e-05	7.5e-05	5.625e-05	3.75e-05	1.875e-05	0	17.5153	16.1165	1.85042	1.47884	228697	37335.2	85038	351070	0.616252	0.936705	0.920129	4.82533e+08	1.776e+09	3.01098e+08	1.70771e+09	711	2463	-1752	4.76773e+07	1.57513e+08	4.76769e+07	1.57514e+08
473		630786	37059.4	18483.5	31406.6	22639.3	30279.5	43887.9	38876.5	8142.41	7188.61	237964	392822	0.000190021	0.000180016	0.000170011	0.000160005	0.00015	0.00013125	0.0001125	9.375e-05	7.5e-05	5.625e-05	3.75e-05	1.875e-05	0	15.5071	14.2687	1.63826	1.30929	202476	33054.6	75288.1	310819	0.639211	0.906565	0.967325	4.14547e+08	1.5313e+09	2.5858e+08	1.47259e+09	690	2399	-1709	4.86668e+07	1.60782e+08	4.86663e+07	1.60781e+08
474		643712	37818.8	18862.2	32050.2	23103.3	30900	44787.2	39673.1	8309.27	7335.92	242840	400872	0.000190021	0.000180016	0.000170011	0.000160005	0.00015	0.00013125	0.0001125	9.375e-05	7.5e-05	5.625e-05	3.75e-05	1.875e-05	0	16.824	15.4804	1.77739	1.42048	219671	35861.7	81681.9	337214	0.515226	0.903345	0.983582	4.58809e+08	1.68405e+09	2.86129e+08	1.61905e+09	703	2431	-1728	5.04979e+07	1.66834e+08	5.04972e+07	1.66833e+08
475		622415	36567.6	18238.2	30989.8	22338.9	29877.7	43305.5	38360.6	8034.36	7093.21	234806	387610	0.000190021	0.000180016	0.000170011	0.000160005	0.00015	0.00013125	0.0001125	9.375e-05	7.5e-05	5.625e-05	3.75e-05	1.875e-05	0	14.6543	13.484	1.54817	1.23729	191341	31236.8	71147.8	293726	0.491953	0.838424	0.985375	3.86669e+08	1.42779e+09	2.41235e+08	1.37305e+09	681	2367	-1686	4.89161e+07	1.61608e+08	4.89153e+07	1.61606e+08
476		641276	37675.6	18790.8	31928.9	23015.8	30783.1	44617.7	39523	8277.82	7308.15	241921	399355	0.000190021	0.000180016	0.00017001	0.000160005	0.00015	0.00013125	0.0001125	9.375e-05	7.5e-05	5.625e-05	3.75e-05	1.875e-05	0	16.5758	15.252	1.75116	1.39952	216429	35332.6	80476.6	332239	0.740772	0.845522	0.914862	4.49555e+08	1.65893e+09	2.80067e+08	1.59514e+09	699	2431	-1732	4.67936e+07	1.5459e+08	4.67933e+07	1.54589e+08
477		661399	38857.9	19380.5	32930.8	23738	31749	46017.8	40763.2	8537.57	7537.48	249512	411886	0.000190021	0.000180016	0.000170011	0.000160005	0.00015	0.00013125	0.0001125	9.375e-05	7.5e-05	5.625e-05	3.75e-05	1.875e-05	0	19.0229	17.5037	2.00969	1.60613	248381	40548.8	92357.5	381288	0.587467	0.844836	0.91985	5.3265e+08	1.9547e+09	3.32036e+08	1.87919e+09	722	2496	-1774	4.85241e+07	1.6031e+08	4.85236e+07	1.6031e+08
478		664043	39013.3	19458	33062.4	23833	31876	46201.8	40926.2	8571.71	7567.61	250510	413533	0.000190021	0.000180016	0.000170011	0.000160005	0.00015	0.00013125	0.0001125	9.375e-05	7.5e-05	5.625e-05	3.75e-05	1.875e-05	0	19.3624	17.8161	2.04556	1.6348	252815	41272.5	94005.9	388093	0.612575	0.962158	0.92337	5.44479e+08	2.0135e+09	3.39469e+08	1.93634e+09	725	2526	-1801	4.89046e+07	1.61569e+08	4.89042e+07	1.61569e+08
479		651213	38259.5	19082	32423.6	23372.5	31260.1	45309.1	40135.4	8406.09	7421.39	245670	405543	0.000190021	0.000180016	0.00017001	0.000160005	0.00015	0.00013125	0.0001125	9.375e-05	7.5e-05	5.625e-05	3.75e-05	1.875e-05	0	17.7149	16.3002	1.87151	1.4957	231304	37760.9	86007.5	355072	0.567137	0.909357	0.898957	4.89628e+08	1.79754e+09	3.05685e+08	1.72831e+09	714	2466	-1752	4.66915e+07	1.54257e+08	4.6691e+07	1.54257e+08
480		654515	38453.5	19178.8	32588.1	23491	31418.6	45538.9	40339	8448.72	7459.03	246916	407600	0.000190021	0.000180016	0.000170011	0.000160005	0.00015	0.00013125	0.0001125	9.375e-05	7.5e-05	5.625e-05	3.75e-05	1.875e-05	0	18.139	16.6904	1.91631	1.5315	236841	38664.8	88066.3	363572	0.488763	0.976313	0.94437	5.02883e+08	1.84096e+09	3.13581e+08	1.76971e+09	715	2466	-1751	4.92984e+07	1.62872e+08	4.92977e+07	1.62873e+08
481		640899	37653.5	18779.8	31910.1	23002.3	30765	44591.5	39499.7	8272.95	7303.85	241779	399120	0.000190021	0.000180016	0.000170011	0.000160005	0.00015	0.00013125	0.0001125	9.375e-05	7.5e-05	5.625e-05	3.75e-05	1.875e-05	0	16.5373	15.2167	1.7471	1.39627	215928	35250.7	80290.1	331469	0.711142	0.934604	0.966434	4.48404e+08	1.65504e+09	2.79408e+08	1.59144e+09	699	2431	-1732	4.94019e+07	1.63209e+08	4.94015e+07	1.63209e+08
482		643000	37776.9	18841.3	32014.7	23077.7	30865.8	44737.6	39629.2	8300.07	7327.79	242571	400428	0.000190021	0.000180016	0.000170011	0.000160005	0.00015	0.00013125	0.0001125	9.375e-05	7.5e-05	5.625e-05	3.75e-05	1.875e-05	0	16.7514	15.4136	1.76972	1.41435	218723	35707	81329.4	335759	0.425189	0.902236	0.911336	4.5662e+08	1.6767e+09	2.84875e+08	1.61206e+09	703	2431	-1728	4.67366e+07	1.54409e+08	4.67359e+07	1.54409e+08
483		650556	38220.9	19062.8	32390.9	23348.9	31228.6	45263.4	40094.9	8397.61	7413.91	245422	405134	0.000190021	0.000180016	0.000170011	0.000160005	0.00015	0.00013125	0.0001125	9.375e-05	7.5e-05	5.625e-05	3.75e-05	1.875e-05	0	17.6306	16.2226	1.8626	1.48858	230203	37581.1	85598.1	353382	0.576428	0.943976	0.781745	4.86731e+08	1.78854e+09	3.03848e+08	1.71971e+09	713	2465	-1752	4.05632e+07	1.34011e+08	4.05629e+07	1.34013e+08
484		638001	37483.2	18694.9	31765.8	22898.3	30625.9	44389.8	39321.1	8235.54	7270.82	240685	397315	0.000190021	0.000180016	0.000170011	0.000160005	0.00015	0.00013125	0.0001125	9.375e-05	7.5e-05	5.625e-05	3.75e-05	1.875e-05	0	16.2421	14.945	1.71591	1.37135	212073	34621.4	78856.6	325551	0.683129	0.895785	0.960154	4.38888e+08	1.60505e+09	2.7366e+08	1.54286e+09	697	2400	-1703	4.88588e+07	1.61415e+08	4.88584e+07	1.61414e+08
485		655329	38501.3	19202.6	32628.6	23520.2	31457.7	45595.5	40389.1	8459.23	7468.31	247223	408107	0.000190021	0.000180016	0.000170011	0.000160005	0.00015	0.00013125	0.0001125	9.375e-05	7.5e-05	5.625e-05	3.75e-05	1.875e-05	0	18.2435	16.7866	1.92736	1.54033	238206	38887.6	88573.8	365667	0.586064	0.894813	0.904689	5.06838e+08	1.87389e+09	3.16209e+08	1.80214e+09	717	2496	-1779	4.72864e+07	1.56222e+08	4.72859e+07	1.56222e+08
486		644470	37863.3	18884.4	32087.9	23130.5	30936.4	44839.9	39719.8	8319.05	7344.55	243126	401344	0.000190021	0.000180016	0.000170011	0.000160005	0.00015	0.00013125	0.0001125	9.375e-05	7.5e-05	5.625e-05	3.75e-05	1.875e-05	0	16.9012	15.5514	1.78554	1.42699	220678	36026.2	82056.5	338761	0.655541	0.924801	0.994723	4.61139e+08	1.69185e+09	2.87463e+08	1.62649e+09	703	2431	-1728	5.11308e+07	1.68922e+08	5.11303e+07	1.68921e+08
487		653749	38408.5	19156.3	32549.9	23463.5	31381.8	45485.6	40291.7	8438.83	7450.3	246626	407123	0.000190021	0.000180016	0.000170011	0.000160005	0.00015	0.00013125	0.0001125	9.375e-05	7.5e-05	5.625e-05	3.75e-05	1.875e-05	0	18.0406	16.5999	1.90592	1.5232	235556	38455.1	87588.6	361600	0.572611	0.947051	0.949447	4.99913e+08	1.83089e+09	3.11858e+08	1.76011e+09	715	2466	-1751	4.95059e+07	1.63556e+08	4.95053e+07	1.63556e+08
488		621743	36528.1	18218.5	30956.3	22314.8	29845.5	43258.7	38319.1	8025.68	7085.55	234552	387191	0.000190021	0.000180016	0.000170011	0.000160005	0.00015	0.00013125	0.0001125	9.375e-05	7.5e-05	5.625e-05	3.75e-05	1.875e-05	0	14.5858	13.421	1.54093	1.2315	190446	31090.8	70815.1	292352	0.43723	0.942787	0.990469	3.84689e+08	1.42105e+09	2.40091e+08	1.36662e+09	681	2367	-1686	4.91155e+07	1.62268e+08	4.91147e+07	1.62268e+08
489		663188	38963	19432.9	33019.9	23802.3	31834.9	46142.3	40873.4	8560.67	7557.86	250187	413000	0.000190021	0.000180016	0.000170011	0.000160005	0.00015	0.00013125	0.0001125	9.375e-05	7.5e-05	5.625e-05	3.75e-05	1.875e-05	0	19.2525	17.715	2.03396	1.62552	251380	41038.4	93472.7	385891	0.593277	0.931893	0.981906	5.39686e+08	1.97853e+09	3.36101e+08	1.9019e+09	722	2496	-1774	5.19375e+07	1.71589e+08	5.1937e+07	1.71588e+08
490		634936	37303.2	18605.1	31613.2	22788.3	30478.7	44176.6	39132.2	8195.98	7235.9	239529	395407	0.000190021	0.000180016	0.000170011	0.000160005	0.00015	0.00013125	0.0001125	9.375e-05	7.5e-05	5.625e-05	3.75e-05	1.875e-05	0	15.9298	14.6577	1.68293	1.34498	207996	33955.8	77340.7	319292	0.460531	0.95246	0.98464	4.27433e+08	1.57348e+09	2.6616e+08	1.51278e+09	691	2399	-1708	4.98627e+07	1.64737e+08	4.98619e+07	1.64736e+08
491		647429	38037.2	18971.1	32235.2	23236.7	31078.5	45045.8	39902.2	8357.25	7378.27	244242	403187	0.000190021	0.000180016	0.000170011	0.000160005	0.00015	0.00013125	0.0001125	9.375e-05	7.5e-05	5.625e-05	3.75e-05	1.875e-05	0	17.2311	15.855	1.8204	1.45485	224986	36729.5	83658.4	345374	0.497457	0.934432	0.968769	4.72482e+08	1.7462e+09	2.94603e+08	1.67925e+09	707	2461	-1754	5.00245e+07	1.6527e+08	5.00238e+07	1.6527e+08
492		654932	38478	19191	32608.8	23506	31438.6	45567.9	40364.6	8454.1	7463.78	247073	407859	0.000190021	0.000180016	0.00017001	0.000160005	0.00015	0.00013125	0.0001125	9.375e-05	7.5e-05	5.625e-05	3.75e-05	1.875e-05	0	18.1925	16.7397	1.92197	1.53602	237540	38778.9	88326.2	364645	0.546293	0.910213	0.889305	5.05294e+08	1.8686e+09	3.15313e+08	1.79709e+09	717	2496	-1779	4.6454e+07	1.53473e+08	4.64534e+07	1.53473e+08
493		631968	37128.8	18518.1	31465.5	22681.8	30336.3	43970.1	38949.3	8157.68	7202.08	238410	393559	0.000190021	0.000180016	0.00017001	0.000160005	0.00015	0.00013125	0.0001125	9.375e-05	7.5e-05	5.625e-05	3.75e-05	1.875e-05	0	15.6275	14.3795	1.65099	1.31946	204049	33311.4	75873	313233	0.621933	0.857688	0.953726	4.18507e+08	1.54332e+09	2.61034e+08	1.48404e+09	691	2399	-1708	4.80725e+07	1.58818e+08	4.8072e+07	1.58817e+08
494		649637	38166.9	19035.8	32345.2	23315.9	31184.4	45199.5	40038.3	8385.75	7403.44	245075	404562	0.000190021	0.000180016	0.000170011	0.000160005	0.00015	0.00013125	0.0001125	9.375e-05	7.5e-05	5.625e-05	3.75e-05	1.875e-05	0	17.5126	16.1141	1.85014	1.47862	228662	37329.6	85025.2	351017	0.613362	0.959539	0.935311	4.82455e+08	1.77573e+09	3.01052e+08	1.70745e+09	711	2463	-1752	4.84624e+07	1.60107e+08	4.84619e+07	1.60108e+08
495		632766	37175.7	18541.5	31505.2	22710.4	30374.6	44025.6	38998.5	8167.97	7211.17	238711	394055	0.000190021	0.000180016	0.000170011	0.000160005	0.00015	0.00013125	0.0001125	9.375e-05	7.5e-05	5.625e-05	3.75e-05	1.875e-05	0	15.7088	14.4543	1.65957	1.32632	205110	33484.6	76267.4	314862	0.544206	0.909943	0.996617	4.20903e+08	1.55142e+09	2.62411e+08	1.49177e+09	691	2399	-1708	5.02971e+07	1.6617e+08	5.02965e+07	1.66169e+08
496		621650	36522.6	18215.8	30951.7	22311.5	29841	43252.2	38313.4	8024.49	7084.49	234517	387133	0.000190021	0.000180016	0.000170011	0.000160005	0.00015	0.00013125	0.0001125	9.375e-05	7.5e-05	5.625e-05	3.75e-05	1.875e-05	0	14.5764	13.4123	1.53993	1.2307	190323	31070.7	70769.4	292163	0.594799	0.976305	0.936698	3.84416e+08	1.42012e+09	2.39934e+08	1.36574e+09	681	2367	-1686	4.64432e+07	1.53437e+08	4.64427e+07	1.53438e+08
497		633814	37237.2	18572.2	31557.3	22748	30424.9	44098.5	39063.1	8181.5	7223.11	239106	394708	0.000190021	0.000180016	0.000170011	0.000160005	0.00015	0.00013125	0.0001125	9.375e-05	7.5e-05	5.625e-05	3.75e-05	1.875e-05	0	15.8155	14.5525	1.67085	1.33533	206503	33712.1	76785.7	317001	0.5321	0.85839	0.918051	4.24054e+08	1.56207e+09	2.64221e+08	1.50191e+09	691	2399	-1708	4.6409e+07	1.53324e+08	4.64084e+07	1.53323e+08
498		656268	38556.5	19230.1	32675.3	23553.9	31502.7	45660.8	40447	8471.34	7479	247577	408691	0.000190021	0.000180016	0.000170011	0.000160005	0.00015	0.00013125	0.0001125	9.375e-05	7.5e-05	5.625e-05	3.75e-05	1.875e-05	0	18.364	16.8975	1.94009	1.5505	239779	39144.4	89158.8	368082	0.547	0.909198	0.878549	5.10867e+08	1.88638e+09	3.18704e+08	1.81405e+09	718	2496	-1778	4.59857e+07	1.51926e+08	4.59852e+07	1.51926e+08
499		642794	37764.9	18835.3	32004.5	23070.3	30856	44723.3	39616.6	8297.42	7325.45	242494	400300	0.000190021	0.000180016	0.000170011	0.000160005	0.00015	0.00013125	0.0001125	9.375e-05	7.5e-05	5.625e-05	3.75e-05	1.875e-05	0	16.7304	15.3943	1.76751	1.41258	218449	35662.3	81227.7	335339	0.604601	0.851962	0.989065	4.55988e+08	1.67458e+09	2.84514e+08	1.61004e+09	703	2431	-1728	5.07075e+07	1.67524e+08	5.07069e+07	1.67522e+08
500		641088	37664.6	18785.3	31919.5	23009.1	30774.1	44604.7	39511.4	8275.4	7306.01	241850	399238	0.000190021	0.000180016	0.000170011	0.000160005	0.00015	0.00013125	0.0001125	9.375e-05	7.5e-05	5.625e-05	3.75e-05	1.875e-05	0	16.5567	15.2345	1.74915	1.39791	216180	35291.9	80384	331856	0.694583	0.897595	0.918814	4.48983e+08	1.657e+09	2.79739e+08	1.5933e+09	699	2431	-1732	4.69816e+07	1.55213e+08	4.69813e+07	1.55213e+08
501		638492	37512.1	18709.3	31790.3	22915.9	30649.5	44424.1	39351.4	8241.89	7276.43	240871	397622	0.000190021	0.000180016	0.000170011	0.000160005	0.00015	0.00013125	0.0001125	9.375e-05	7.5e-05	5.625e-05	3.75e-05	1.875e-05	0	16.2922	14.9911	1.72121	1.37558	212727	34728.2	79100	326555	0.540156	0.957498	0.988267	4.4071e+08	1.6299e+09	2.74844e+08	1.56747e+09	698	2430	-1732	5.03271e+07	1.6627e+08	5.03265e+07	1.66269e+08
502		659470	38744.6	19324	32834.8	23668.8	31656.5	45883.6	40644.3	8512.68	7515.5	248785	410685	0.000190021	0.000180016	0.000170011	0.000160005	0.00015	0.00013125	0.0001125	9.375e-05	7.5e-05	5.625e-05	3.75e-05	1.875e-05	0	18.7752	17.2758	1.98353	1.58522	245148	40021	91155.3	376324	0.454885	0.900937	0.986587	5.2508e+08	1.92901e+09	3.27656e+08	1.85471e+09	722	2496	-1774	5.18917e+07	1.7144e+08	5.18909e+07	1.71439e+08
503		647023	38013.3	18959.2	32215	23222.1	31059	45017.6	39877.2	8352.01	7373.64	244089	402934	0.000190021	0.000180016	0.000170011	0.000160005	0.00015	0.00013125	0.0001125	9.375e-05	7.5e-05	5.625e-05	3.75e-05	1.875e-05	0	17.182	15.8099	1.81521	1.45071	224346	36624.9	83420.1	344391	0.63814	0.92488	0.988426	4.70636e+08	1.74118e+09	2.93375e+08	1.67446e+09	706	2461	-1755	5.10083e+07	1.68518e+08	5.10078e+07	1.68517e+08
504		644442	37861.7	18883.6	32086.5	23129.5	30935.1	44838	39718.1	8318.69	7344.23	243115	401327	0.000190021	0.000180016	0.000170011	0.000160005	0.00015	0.00013125	0.0001125	9.375e-05	7.5e-05	5.625e-05	3.75e-05	1.875e-05	0	16.8983	15.5488	1.78524	1.42675	220642	36020.2	82042.8	338705	0.443095	0.887115	0.944211	4.61053e+08	1.69157e+09	2.87414e+08	1.62621e+09	703	2431	-1728	4.85312e+07	1.60338e+08	4.85305e+07	1.60337e+08
505		645834	37943.4	18924.4	32155.8	23179.4	31001.9	44934.8	39803.9	8336.65	7360.09	243640	402193	0.000190021	0.000180016	0.000170011	0.000160005	0.00015	0.00013125	0.0001125	9.375e-05	7.5e-05	5.625e-05	3.75e-05	1.875e-05	0	17.0456	15.6843	1.8008	1.43919	222564	36334.1	82757.7	341656	0.619466	0.934948	0.987467	4.65487e+08	1.70646e+09	2.89957e+08	1.6404e+09	703	2431	-1728	5.08651e+07	1.68045e+08	5.08645e+07	1.68044e+08
506		645717	37936.6	18921	32150	23175.2	30996.3	44926.7	39796.7	8335.16	7358.77	243597	402121	0.000190021	0.000180016	0.000170011	0.000160005	0.00015	0.00013125	0.0001125	9.375e-05	7.5e-05	5.625e-05	3.75e-05	1.875e-05	0	17.0328	15.6726	1.79945	1.43811	222397	36306.8	82695.6	341400	0.41673	0.829128	0.951341	4.65104e+08	1.70517e+09	2.89736e+08	1.63917e+09	703	2431	-1728	4.89943e+07	1.61867e+08	4.89935e+07	1.61866e+08
507		661493	38863.4	19383.2	32935.5	23741.4	31753.5	46024.3	40769	8538.79	7538.55	249548	411945	0.000190021	0.000180016	0.000170011	0.000160005	0.00015	0.00013125	0.0001125	9.375e-05	7.5e-05	5.625e-05	3.75e-05	1.875e-05	0	19.0349	17.5148	2.01096	1.60715	248539	40574.5	92416	381529	0.566596	0.905609	0.974906	5.33019e+08	1.95595e+09	3.3225e+08	1.88038e+09	722	2496	-1774	5.14354e+07	1.6993e+08	5.14347e+07	1.69929e+08
508		621297	36501.9	18205.4	30934.1	22298.8	29824	43227.6	38291.6	8019.93	7080.47	234384	386913	0.000190021	0.000180016	0.000170011	0.000160005	0.00015	0.00013125	0.0001125	9.375e-05	7.5e-05	5.625e-05	3.75e-05	1.875e-05	0	14.5403	13.3791	1.53613	1.22766	189853	30993.9	70594.5	291441	0.571126	0.91185	0.817813	3.83376e+08	1.41658e+09	2.39332e+08	1.36236e+09	681	2367	-1686	4.05259e+07	1.33888e+08	4.05256e+07	1.33889e+08
509		659151	38725.8	19314.6	32818.9	23657.4	31641.1	45861.4	40624.6	8508.56	7511.86	248664	410486	0.000190021	0.000180016	0.000170011	0.000160005	0.00015	0.00013125	0.0001125	9.375e-05	7.5e-05	5.625e-05	3.75e-05	1.875e-05	0	18.7342	17.2381	1.97919	1.58176	244612	39933.5	90956.1	375502	0.594	0.857204	0.981445	5.2335e+08	1.92476e+09	3.26452e+08	1.85065e+09	721	2496	-1775	5.15971e+07	1.70463e+08	5.15965e+07	1.70462e+08
510		644834	37884.7	18895.1	32106.1	23143.5	30953.9	44865.3	39742.3	8323.76	7348.7	243263	401571	0.000190021	0.000180016	0.000170011	0.000160005	0.00015	0.00013125	0.0001125	9.375e-05	7.5e-05	5.625e-05	3.75e-05	1.875e-05	0	16.9386	15.5859	1.7895	1.43015	221167	36106	82238.3	339512	0.674667	0.946355	0.9969	4.62269e+08	1.69564e+09	2.88109e+08	1.63009e+09	703	2431	-1728	5.12718e+07	1.69388e+08	5.12713e+07	1.69387e+08
511		631621	37108.5	18507.9	31448.2	22669.3	30319.6	43946	38928	8153.2	7198.13	238279	393343	0.000190021	0.000180016	0.000170011	0.000160005	0.00015	0.00013125	0.0001125	9.375e-05	7.5e-05	5.625e-05	3.75e-05	1.875e-05	0	15.5922	14.347	1.64725	1.31647	203587	33236.1	75701.4	312525	0.404991	0.908372	0.990571	4.17466e+08	1.53979e+09	2.60435e+08	1.48069e+09	691	2399	-1708	4.99008e+07	1.64863e+08	4.98999e+07	1.64862e+08
512		656214	38553.3	19228.5	32672.6	23552	31500.1	45657	40443.6	8470.64	7478.39	247556	408657	0.000190021	0.000180016	0.000170011	0.000160005	0.00015	0.00013125	0.0001125	9.375e-05	7.5e-05	5.625e-05	3.75e-05	1.875e-05	0	18.3571	16.8911	1.93935	1.54992	239688	39129.6	89125.1	367943	0.663136	0.952904	0.98211	5.10656e+08	1.88566e+09	3.18582e+08	1.81336e+09	718	2496	-1778	5.14025e+07	1.6982e+08	5.1402e+07	1.69819e+08
513		647723	38054.4	18979.7	32249.9	23247.2	31092.6	45066.3	39920.3	8361.04	7381.62	244353	403370	0.000190021	0.000180016	0.00017001	0.000160005	0.00015	0.00013125	0.0001125	9.375e-05	7.5e-05	5.625e-05	3.75e-05	1.875e-05	0	17.2675	15.8885	1.82424	1.45792	225462	36807.1	83835.1	346104	0.453554	0.898432	0.980373	4.73963e+08	1.74992e+09	2.95626e+08	1.6828e+09	708	2461	-1753	5.06464e+07	1.67325e+08	5.06456e+07	1.67325e+08
514		658069	38662.3	19282.9	32765	23618.6	31589.2	45786.1	40558	8494.6	7499.53	248256	409813	0.000190021	0.000180016	0.00017001	0.000160005	0.00015	0.00013125	0.0001125	9.375e-05	7.5e-05	5.625e-05	3.75e-05	1.875e-05	0	18.5953	17.1103	1.96452	1.57003	242799	39637.5	90281.8	372718	0.641137	0.891062	0.747006	5.18694e+08	1.91036e+09	3.23577e+08	1.83692e+09	720	2496	-1776	3.92088e+07	1.29534e+08	3.92087e+07	1.29536e+08
515		631430	37097.2	18502.3	31438.7	22662.5	30310.5	43932.7	38916.2	8150.73	7195.95	238207	393224	0.000190021	0.000180016	0.000170011	0.000160005	0.00015	0.00013125	0.0001125	9.375e-05	7.5e-05	5.625e-05	3.75e-05	1.875e-05	0	15.5727	14.3291	1.6452	1.31483	203333	33194.5	75606.8	312134	0.574272	0.868566	0.931606	4.16478e+08	1.53785e+09	2.59691e+08	1.47883e+09	690	2399	-1709	4.69173e+07	1.55003e+08	4.69168e+07	1.55002e+08
516		638906	37536.4	18721.4	31810.9	22930.8	30669.3	44452.8	39376.9	8247.23	7281.14	241027	397879	0.000190021	0.000180016	0.000170011	0.000160005	0.00015	0.00013125	0.0001125	9.375e-05	7.5e-05	5.625e-05	3.75e-05	1.875e-05	0	16.3344	15.0299	1.72566	1.37914	213278	34818	79304.6	327400	0.495929	0.968823	0.849025	4.42328e+08	1.63452e+09	2.75925e+08	1.57188e+09	699	2431	-1732	4.32645e+07	1.42937e+08	4.3264e+07	1.42939e+08
517		648639	38108.3	19006.6	32295.5	23280.1	31136.5	45130	39976.8	8372.87	7392.06	244699	403940	0.000190021	0.000180016	0.000170011	0.000160005	0.00015	0.00013125	0.0001125	9.375e-05	7.5e-05	5.625e-05	3.75e-05	1.875e-05	0	17.3845	15.9961	1.8366	1.4678	226989	37056.4	84403	348448	0.584491	0.903697	0.996968	4.77812e+08	1.76224e+09	2.98013e+08	1.69457e+09	709	2462	-1753	5.15773e+07	1.70398e+08	5.15767e+07	1.70397e+08
518		667681	39227	19564.6	33243.6	23963.5	32050.6	46454.9	41150.4	8618.67	7609.07	251882	415799	0.000190021	0.000180016	0.000170011	0.000160005	0.00015	0.00013125	0.0001125	9.375e-05	7.5e-05	5.625e-05	3.75e-05	1.875e-05	0	19.8295	18.2459	2.09491	1.67424	258914	42268.3	96274	397456	0.499799	0.924381	0.857865	5.60617e+08	2.06256e+09	3.4951e+08	1.9831e+09	729	2526	-1797	4.56838e+07	1.50929e+08	4.56832e+07	1.5093e+08
519		633866	37240.3	18573.7	31560	22749.9	30427.4	44102.2	39066.3	8182.18	7223.71	239126	394741	0.000190021	0.000180016	0.00017001	0.000160005	0.00015	0.00013125	0.0001125	9.375e-05	7.5e-05	5.625e-05	3.75e-05	1.875e-05	0	15.8209	14.5574	1.67141	1.33578	206573	33723.5	76811.7	317109	0.597638	0.971892	0.956641	4.24213e+08	1.56261e+09	2.64312e+08	1.50243e+09	691	2399	-1708	4.83641e+07	1.59783e+08	4.83635e+07	1.59783e+08
520		647057	38015.3	18960.2	32216.7	23223.3	31060.6	45020	39879.3	8352.45	7374.04	244102	402955	0.000190021	0.000180016	0.000170011	0.000160005	0.00015	0.00013125	0.0001125	9.375e-05	7.5e-05	5.625e-05	3.75e-05	1.875e-05	0	17.1862	15.8137	1.81565	1.45105	224399	36633.7	83440.2	344473	0.551835	0.872871	0.866596	4.7076e+08	1.7416e+09	2.93446e+08	1.67486e+09	706	2461	-1755	4.47236e+07	1.47755e+08	4.47231e+07	1.47756e+08
521		644951	37891.6	18898.5	32111.9	23147.7	30959.5	44873.4	39749.5	8325.26	7350.03	243307	401643	0.000190021	0.000180016	0.000170011	0.000160005	0.00015	0.00013125	0.0001125	9.375e-05	7.5e-05	5.625e-05	3.75e-05	1.875e-05	0	16.9507	15.597	1.79078	1.43118	221326	36131.9	82297.2	339755	0.68944	0.930953	0.950139	4.62635e+08	1.69687e+09	2.88319e+08	1.63126e+09	703	2431	-1728	4.88759e+07	1.61472e+08	4.88756e+07	1.61472e+08
522		654863	38473.9	19189	32605.4	23503.5	31435.3	45563	40360.4	8453.21	7462.99	247047	407816	0.000190021	0.000180016	0.000170011	0.000160005	0.00015	0.00013125	0.0001125	9.375e-05	7.5e-05	5.625e-05	3.75e-05	1.875e-05	0	18.1836	16.7315	1.92103	1.53527	237423	38759.9	88282.9	364466	0.447397	0.965973	0.995082	5.0466e+08	1.84553e+09	3.14792e+08	1.77407e+09	716	2466	-1750	5.19728e+07	1.71709e+08	5.1972e+07	1.71708e+08
523		643043	37779.5	18842.6	32016.9	23079.3	30867.9	44740.7	39631.9	8300.64	7328.29	242588	400456	0.000190021	0.000180016	0.000170011	0.000160005	0.00015	0.00013125	0.0001125	9.375e-05	7.5e-05	5.625e-05	3.75e-05	1.875e-05	0	16.7558	15.4177	1.77019	1.41472	218781	35716.5	81351	335848	0.63619	0.867518	0.972844	4.56754e+08	1.67715e+09	2.84952e+08	1.61249e+09	703	2431	-1728	4.98954e+07	1.64841e+08	4.98949e+07	1.64839e+08
524		626546	36810.3	18359.2	31195.5	22487.2	30076	43592.9	38615.2	8087.69	7140.29	236364	390182	0.000190021	0.000180016	0.000170011	0.000160005	0.00015	0.00013125	0.0001125	9.375e-05	7.5e-05	5.625e-05	3.75e-05	1.875e-05	0	15.0752	13.8712	1.59263	1.27282	196836	32133.9	73191.1	302161	0.651851	0.940449	0.98338	4.00257e+08	1.46987e+09	2.49653e+08	1.41318e+09	685	2369	-1684	4.9142e+07	1.62352e+08	4.91415e+07	1.62351e+08
525		655651	38520.2	19212.1	32644.6	23531.8	31473.1	45617.9	40408.9	8463.38	7471.97	247344	408307	0.000190021	0.000180016	0.000170011	0.000160005	0.00015	0.00013125	0.0001125	9.375e-05	7.5e-05	5.625e-05	3.75e-05	1.875e-05	0	18.2848	16.8246	1.93172	1.54382	238745	38975.6	88774.3	366495	0.588719	0.926692	0.910067	5.08466e+08	1.87817e+09	3.17311e+08	1.80622e+09	718	2496	-1778	4.75908e+07	1.57228e+08	4.75903e+07	1.57228e+08
526		619891	36419.3	18164.2	30864.1	22248.3	29756.5	43129.8	38205	8001.77	7064.44	233853	386037	0.000190021	0.000180016	0.000170011	0.000160005	0.00015	0.00013125	0.0001125	9.375e-05	7.5e-05	5.625e-05	3.75e-05	1.875e-05	0	14.3971	13.2473	1.52099	1.21557	187982	30688.5	69898.9	288570	0.604595	0.940968	0.956564	3.77888e+08	1.38496e+09	2.35586e+08	1.3314e+09	677	2337	-1660	4.72939e+07	1.56247e+08	4.72934e+07	1.56247e+08
527		630630	37050.2	18478.9	31398.8	22633.7	30272.1	43877	38866.9	8140.4	7186.83	237905	392725	0.000190021	0.000180016	0.000170011	0.000160005	0.00015	0.00013125	0.0001125	9.375e-05	7.5e-05	5.625e-05	3.75e-05	1.875e-05	0	15.4912	14.2541	1.63658	1.30795	202268	33020.8	75211	310500	0.492867	0.895527	0.94966	4.1408e+08	1.52971e+09	2.58311e+08	1.47108e+09	690	2399	-1709	4.77654e+07	1.57807e+08	4.77647e+07	1.57806e+08
528		617880	36301.1	18105.3	30764	22176.1	29660	42989.9	38081.1	7975.82	7041.53	233095	384785	0.000190021	0.000180016	0.000170011	0.000160005	0.00015	0.00013125	0.0001125	9.375e-05	7.5e-05	5.625e-05	3.75e-05	1.875e-05	0	14.1922	13.0588	1.49935	1.19827	185308	30251.9	68904.5	284464	0.732087	0.937461	0.99132	3.71407e+08	1.36476e+09	2.31585e+08	1.31214e+09	675	2336	-1661	4.8854e+07	1.61399e+08	4.88536e+07	1.61398e+08
529		660648	38813.8	19358.5	32893.4	23711.1	31713	45965.6	40717	8527.89	7528.93	249229	411419	0.000190021	0.000180016	0.000170011	0.000160005	0.00015	0.00013125	0.0001125	9.375e-05	7.5e-05	5.625e-05	3.75e-05	1.875e-05	0	18.9265	17.415	1.99951	1.598	247123	40343.4	91889.8	379357	0.656844	0.958211	0.978916	5.29703e+08	1.9447e+09	3.30332e+08	1.86966e+09	722	2496	-1774	5.15816e+07	1.70412e+08	5.15811e+07	1.70411e+08
530		654353	38443.9	19174	32580	23485.2	31410.8	45527.6	40328.9	8446.62	7457.18	246854	407499	0.000190021	0.000180016	0.000170011	0.000160005	0.00015	0.00013125	0.0001125	9.375e-05	7.5e-05	5.625e-05	3.75e-05	1.875e-05	0	18.1181	16.6712	1.91411	1.52974	236568	38620.3	87964.9	363153	0.738223	0.907691	0.92117	5.02252e+08	1.83883e+09	3.13216e+08	1.76768e+09	715	2466	-1751	4.8077e+07	1.58831e+08	4.80767e+07	1.58831e+08
531		629312	36972.8	18440.3	31333.2	22586.5	30208.8	43785.3	38785.7	8123.39	7171.81	237408	391905	0.000190021	0.000180016	0.000170011	0.000160005	0.00015	0.00013125	0.0001125	9.375e-05	7.5e-05	5.625e-05	3.75e-05	1.875e-05	0	15.357	14.1305	1.6224	1.29661	200516	32734.6	74559.3	307810	0.524943	0.909493	0.985279	4.09466e+08	1.49763e+09	2.5537e+08	1.43963e+09	688	2369	-1681	4.94535e+07	1.63383e+08	4.94528e+07	1.63382e+08
532		630512	37043.3	18475.4	31393	22629.5	30266.4	43868.8	38859.6	8138.88	7185.49	237860	392652	0.000190021	0.000180016	0.000170011	0.000160005	0.00015	0.00013125	0.0001125	9.375e-05	7.5e-05	5.625e-05	3.75e-05	1.875e-05	0	15.4792	14.243	1.63532	1.30693	202112	32995.2	75152.7	310260	0.559117	0.918673	0.878613	4.13727e+08	1.52852e+09	2.58108e+08	1.46994e+09	690	2399	-1709	4.41843e+07	1.45974e+08	4.41838e+07	1.45975e+08
533		652629	38342.7	19123.5	32494.1	23423.3	31328.1	45407.6	40222.7	8424.37	7437.53	246204	406425	0.000190021	0.000180016	0.000170011	0.000160005	0.00015	0.00013125	0.0001125	9.375e-05	7.5e-05	5.625e-05	3.75e-05	1.875e-05	0	17.8968	16.4675	1.89072	1.51105	233678	38148.4	86890.2	358717	0.480118	0.89606	0.997381	4.95099e+08	1.81616e+09	3.08864e+08	1.74606e+09	714	2466	-1752	5.19154e+07	1.71517e+08	5.19146e+07	1.71516e+08
534		650361	38209.5	19057.1	32381.2	23341.9	31219.2	45249.9	40082.9	8395.1	7411.69	245348	405013	0.000190021	0.000180016	0.000170011	0.000160005	0.00015	0.00013125	0.0001125	9.375e-05	7.5e-05	5.625e-05	3.75e-05	1.875e-05	0	17.6056	16.1996	1.85997	1.48647	229877	37527.9	85476.8	352881	0.651258	0.959204	0.972885	4.85981e+08	1.78599e+09	3.03412e+08	1.71727e+09	713	2465	-1752	5.04655e+07	1.66725e+08	5.04651e+07	1.66725e+08
535		629480	36982.7	18445.2	31341.6	22592.5	30216.9	43797	38796	8125.56	7173.72	237471	392009	0.000190021	0.000180016	0.000170011	0.000160005	0.00015	0.00013125	0.0001125	9.375e-05	7.5e-05	5.625e-05	3.75e-05	1.875e-05	0	15.374	14.1463	1.62421	1.29806	200739	32771.1	74642.3	308152	0.489403	0.930385	0.979197	4.09968e+08	1.49931e+09	2.55659e+08	1.44123e+09	688	2369	-1681	4.91611e+07	1.62418e+08	4.91604e+07	1.62418e+08
536		664970	39067.7	19485.1	33108.6	23866.2	31920.5	46266.3	40983.3	8583.68	7578.18	250860	414111	0.000190021	0.000180016	0.000170011	0.000160005	0.00015	0.00013125	0.0001125	9.375e-05	7.5e-05	5.625e-05	3.75e-05	1.875e-05	0	19.4815	17.9257	2.05814	1.64485	254369	41526.3	94584	390480	0.519262	0.929982	0.958788	5.48547e+08	2.026e+09	3.41988e+08	1.94826e+09	726	2526	-1800	5.08507e+07	1.67999e+08	5.085e+07	1.67999e+08
537		627239	36851	18379.5	31230	22512	30109.3	43641.1	38657.9	8096.63	7148.18	236626	390614	0.000190021	0.000180016	0.000170011	0.000160005	0.00015	0.00013125	0.0001125	9.375e-05	7.5e-05	5.625e-05	3.75e-05	1.875e-05	0	15.1457	13.9362	1.60009	1.27878	197758	32284.4	73533.7	303576	0.476207	0.911947	0.937117	4.02648e+08	1.47682e+09	2.51172e+08	1.4198e+09	686	2369	-1683	4.6881e+07	1.54885e+08	4.68804e+07	1.54885e+08
538		668665	39284.8	19593.4	33292.6	23998.8	32097.8	46523.3	41211	8631.37	7620.28	252253	416411	0.000190021	0.000180016	0.000170011	0.000160005	0.00015	0.00013125	0.0001125	9.375e-05	7.5e-05	5.625e-05	3.75e-05	1.875e-05	0	19.9558	18.3621	2.10825	1.6849	260563	42537.5	96887.1	399988	0.742447	0.859844	0.880956	5.64533e+08	2.07582e+09	3.51768e+08	1.99574e+09	729	2526	-1797	4.6984e+07	1.55219e+08	4.69838e+07	1.55219e+08
539		629259	36969.7	18438.7	31330.6	22584.5	30206.2	43781.6	38782.4	8122.71	7171.2	237388	391871	0.000190021	0.000180016	0.00017001	0.000160005	0.00015	0.00013125	0.0001125	9.375e-05	7.5e-05	5.625e-05	3.75e-05	1.875e-05	0	15.3515	14.1255	1.62183	1.29615	200445	32723	74532.9	307701	0.444172	0.905441	0.92231	4.09307e+08	1.49709e+09	2.55278e+08	1.43912e+09	688	2369	-1681	4.62887e+07	1.52929e+08	4.6288e+07	1.52929e+08
540		637857	37474.8	18690.7	31758.7	22893.1	30619	44379.9	39312.3	8233.69	7269.19	240631	397226	0.000190021	0.000180016	0.000170011	0.000160005	0.00015	0.00013125	0.0001125	9.375e-05	7.5e-05	5.625e-05	3.75e-05	1.875e-05	0	16.2275	14.9316	1.71437	1.37011	211882	34590.3	78785.8	325258	0.527952	0.967121	0.942116	4.38453e+08	1.60359e+09	2.73411e+08	1.54147e+09	697	2400	-1703	4.79293e+07	1.58348e+08	4.79287e+07	1.58348e+08
541		650534	38219.6	19062.1	32389.9	23348.1	31227.5	45261.9	40093.6	8397.33	7413.66	245414	405121	0.000190021	0.000180016	0.00017001	0.000160005	0.00015	0.00013125	0.0001125	9.375e-05	7.5e-05	5.625e-05	3.75e-05	1.875e-05	0	17.6278	16.2201	1.86231	1.48835	230166	37575.2	85584.5	353326	0.657353	0.920103	0.89319	4.86647e+08	1.78826e+09	3.03799e+08	1.71944e+09	713	2465	-1752	4.63442e+07	1.53108e+08	4.63439e+07	1.53109e+08
542		641009	37660	18783	31915.6	23006.3	30770.3	44599.2	39506.6	8274.38	7305.11	241820	399189	0.000190021	0.000180016	0.000170011	0.000160005	0.00015	0.00013125	0.0001125	9.375e-05	7.5e-05	5.625e-05	3.75e-05	1.875e-05	0	16.5486	15.227	1.7483	1.39723	216075	35274.7	80344.9	331695	0.546506	0.910251	0.980848	4.48741e+08	1.65619e+09	2.79601e+08	1.59252e+09	699	2431	-1732	5.01463e+07	1.65672e+08	5.01456e+07	1.65671e+08
543		625432	36744.8	18326.6	31140	22447.2	30022.5	43515.3	38546.5	8073.3	7127.59	235944	389488	0.000190021	0.000180016	0.000170011	0.000160005	0.00015	0.00013125	0.0001125	9.375e-05	7.5e-05	5.625e-05	3.75e-05	1.875e-05	0	14.9616	13.7668	1.58063	1.26323	195353	31891.9	72639.7	299885	0.544076	0.94044	0.836364	3.96609e+08	1.45869e+09	2.47405e+08	1.40253e+09	684	2369	-1685	4.17208e+07	1.37836e+08	4.17204e+07	1.37837e+08
544		645344	37914.7	18910	32131.4	23161.8	30978.4	44900.7	39773.7	8330.33	7354.51	243456	401888	0.000190021	0.000180016	0.000170011	0.000160005	0.00015	0.00013125	0.0001125	9.375e-05	7.5e-05	5.625e-05	3.75e-05	1.875e-05	0	16.9923	15.6353	1.79517	1.43469	221868	36220.5	82499	340588	0.629363	0.916788	0.852969	4.63886e+08	1.70108e+09	2.89037e+08	1.63527e+09	703	2431	-1728	4.39042e+07	1.45047e+08	4.39039e+07	1.45048e+08
545		664680	39050.7	19476.6	33094.2	23855.8	31906.6	46246.1	40965.4	8579.93	7574.87	250750	413930	0.000190021	0.000180016	0.000170011	0.000160005	0.00015	0.00013125	0.0001125	9.375e-05	7.5e-05	5.625e-05	3.75e-05	1.875e-05	0	19.4442	17.8914	2.05421	1.64171	253883	41447	94403.3	389733	0.585387	0.919423	0.895891	5.47399e+08	2.02209e+09	3.41325e+08	1.94453e+09	726	2526	-1800	4.74948e+07	1.56911e+08	4.74943e+07	1.56911e+08
546		644424	37860.6	18883.1	32085.6	23128.8	30934.2	44836.8	39717	8318.46	7344.03	243109	401316	0.000190021	0.000180016	0.000170011	0.000160005	0.00015	0.00013125	0.0001125	9.375e-05	7.5e-05	5.625e-05	3.75e-05	1.875e-05	0	16.8965	15.5472	1.78505	1.4266	220618	36016.4	82034.1	338669	0.708871	0.94762	0.967895	4.60999e+08	1.69139e+09	2.87383e+08	1.62604e+09	703	2431	-1728	4.97487e+07	1.64355e+08	4.97483e+07	1.64355e+08
547		658143	38666.6	19285.1	32768.7	23621.2	31592.8	45791.3	40562.5	8495.55	7500.37	248284	409859	0.000190021	0.000180016	0.000170011	0.000160005	0.00015	0.00013125	0.0001125	9.375e-05	7.5e-05	5.625e-05	3.75e-05	1.875e-05	0	18.6048	17.119	1.96552	1.57083	242923	39657.7	90327.9	372908	0.398372	0.937035	0.832019	5.18983e+08	1.91134e+09	3.23744e+08	1.83786e+09	720	2496	-1776	4.36739e+07	1.44291e+08	4.36732e+07	1.44293e+08
548		644707	37877.2	18891.4	32099.7	23139	30947.8	44856.4	39734.4	8322.11	7347.25	243215	401492	0.000190021	0.000180016	0.00017001	0.000160005	0.00015	0.00013125	0.0001125	9.375e-05	7.5e-05	5.625e-05	3.75e-05	1.875e-05	0	16.9254	15.5738	1.7881	1.42904	220995	36078	82174.3	339248	0.418708	0.861658	0.9336	4.61871e+08	1.69431e+09	2.87882e+08	1.62882e+09	703	2431	-1728	4.80055e+07	1.58601e+08	4.80047e+07	1.586e+08
549		651741	38290.5	19097.5	32449.9	23391.4	31285.4	45345.8	40168	8412.91	7427.41	245869	405872	0.000190021	0.000180016	0.00017001	0.000160005	0.00015	0.00013125	0.0001125	9.375e-05	7.5e-05	5.625e-05	3.75e-05	1.875e-05	0	17.7827	16.3626	1.87868	1.50143	232189	37905.4	86336.6	356431	0.505421	0.911902	0.969761	4.91667e+08	1.80448e+09	3.0687e+08	1.73493e+09	714	2466	-1752	5.04092e+07	1.66541e+08	5.04086e+07	1.6654e+08
550		652268	38321.5	19112.9	32476.2	23410.4	31310.8	45382.5	40200.5	8419.72	7433.42	246068	406200	0.000190021	0.000180016	0.000170011	0.000160005	0.00015	0.00013125	0.0001125	9.375e-05	7.5e-05	5.625e-05	3.75e-05	1.875e-05	0	17.8505	16.4249	1.88583	1.50714	233074	38049.8	86665.5	357789	0.528128	0.951979	0.876149	4.93705e+08	1.81142e+09	3.08055e+08	1.74154e+09	714	2466	-1752	4.55805e+07	1.50588e+08	4.558e+07	1.50589e+08
551		635094	37312.5	18609.7	31621.1	22794	30486.4	44187.6	39142	8198.03	7237.7	239589	395505	0.000190021	0.000180016	0.000170011	0.000160005	0.00015	0.00013125	0.0001125	9.375e-05	7.5e-05	5.625e-05	3.75e-05	1.875e-05	0	15.946	14.6726	1.68463	1.34635	208207	33990.2	77419.1	319616	0.556988	0.935179	0.933835	4.27911e+08	1.5751e+09	2.66434e+08	1.51432e+09	691	2399	-1708	4.73024e+07	1.56276e+08	4.73018e+07	1.56276e+08
552		657772	38644.8	19274.2	32750.2	23607.9	31574.9	45765.4	40539.7	8490.76	7496.14	248144	409628	0.000190021	0.000180016	0.000170011	0.000160005	0.00015	0.00013125	0.0001125	9.375e-05	7.5e-05	5.625e-05	3.75e-05	1.875e-05	0	18.5572	17.0752	1.96049	1.56681	242301	39556.1	90096.5	371953	0.561391	0.892176	0.96728	5.17532e+08	1.9064e+09	3.22904e+08	1.83314e+09	720	2496	-1776	5.07459e+07	1.67652e+08	5.07453e+07	1.67651e+08
553		650361	38209.4	19057	32381.2	23341.9	31219.2	45249.8	40082.9	8395.09	7411.69	245348	405013	0.000190021	0.000180016	0.000170011	0.000160005	0.00015	0.00013125	0.0001125	9.375e-05	7.5e-05	5.625e-05	3.75e-05	1.875e-05	0	17.6056	16.1996	1.85996	1.48647	229876	37527.7	85476.4	352880	0.527947	0.934683	0.941528	4.85978e+08	1.78598e+09	3.0341e+08	1.71726e+09	713	2465	-1752	4.88383e+07	1.61351e+08	4.88377e+07	1.61351e+08
554		622195	36554.7	18231.7	30978.9	22331	29867.2	43290.2	38347	8031.52	7090.7	234723	387473	0.000190021	0.000180016	0.000170011	0.000160005	0.00015	0.00013125	0.0001125	9.375e-05	7.5e-05	5.625e-05	3.75e-05	1.875e-05	0	14.6319	13.4634	1.5458	1.23539	191048	31189	71038.9	293276	0.585474	0.952453	0.913131	3.86021e+08	1.42558e+09	2.4086e+08	1.37095e+09	681	2367	-1686	4.53145e+07	1.49708e+08	4.5314e+07	1.49708e+08
555		636907	37419	18662.8	31711.4	22859	30573.4	44313.8	39253.7	8221.43	7258.37	240273	396634	0.000190021	0.000180016	0.00017001	0.000160005	0.00015	0.00013125	0.0001125	9.375e-05	7.5e-05	5.625e-05	3.75e-05	1.875e-05	0	16.1307	14.8425	1.70415	1.36194	210619	34384	78316	323319	0.490862	0.850291	0.836397	4.34172e+08	1.59393e+09	2.70358e+08	1.53227e+09	693	2400	-1707	4.24877e+07	1.4037e+08	4.24872e+07	1.4037e+08
556		647256	38027	18966.1	32226.7	23230.5	31070.2	45033.8	39891.6	8355.02	7376.31	244177	403079	0.000190021	0.000180016	0.000170011	0.000160005	0.00015	0.00013125	0.0001125	9.375e-05	7.5e-05	5.625e-05	3.75e-05	1.875e-05	0	17.2101	15.8357	1.81818	1.45308	224712	36684.7	83556.4	344953	0.505978	0.961359	0.983842	4.71476e+08	1.74405e+09	2.93861e+08	1.6772e+09	706	2461	-1755	5.07893e+07	1.67797e+08	5.07886e+07	1.67797e+08
557		648561	38103.7	19004.3	32291.6	23277.3	31132.8	45124.6	39972	8371.86	7391.18	244669	403892	0.000190021	0.000180016	0.00017001	0.000160005	0.00015	0.00013125	0.0001125	9.375e-05	7.5e-05	5.625e-05	3.75e-05	1.875e-05	0	17.3745	15.987	1.83555	1.46696	226858	37035.1	84354.5	348248	0.671673	0.951669	0.994932	4.77513e+08	1.76122e+09	2.9784e+08	1.69359e+09	709	2462	-1753	5.14663e+07	1.70031e+08	5.14658e+07	1.7003e+08
558		657483	38627.9	19265.8	32735.8	23597.5	31561.1	45745.4	40521.9	8487.03	7492.86	248035	409448	0.000190021	0.000180016	0.00017001	0.000160005	0.00015	0.00013125	0.0001125	9.375e-05	7.5e-05	5.625e-05	3.75e-05	1.875e-05	0	18.5201	17.0411	1.95658	1.56368	241817	39477.2	89916.6	371211	0.708192	0.937111	0.966954	5.16406e+08	1.90256e+09	3.2225e+08	1.82948e+09	720	2496	-1776	5.07075e+07	1.67523e+08	5.07071e+07	1.67522e+08
559		662520	38923.8	19413.3	32986.6	23778.3	31802.9	46095.8	40832.3	8552.05	7550.26	249935	412585	0.000190021	0.000180016	0.000170011	0.000160005	0.00015	0.00013125	0.0001125	9.375e-05	7.5e-05	5.625e-05	3.75e-05	1.875e-05	0	19.1668	17.6362	2.0249	1.61829	250261	40855.7	93056.6	384174	0.619057	0.917753	0.975799	5.37059e+08	1.96963e+09	3.34584e+08	1.89343e+09	722	2496	-1774	5.15627e+07	1.7035e+08	5.15622e+07	1.70349e+08
560		639794	37588.6	18747.4	31855.1	22962.6	30712	44514.6	39431.7	8258.7	7291.27	241362	398432	0.000190021	0.000180016	0.000170011	0.000160005	0.00015	0.00013125	0.0001125	9.375e-05	7.5e-05	5.625e-05	3.75e-05	1.875e-05	0	16.4248	15.1131	1.73522	1.38678	214459	35010.9	79743.9	329214	0.526503	0.836336	0.982195	4.45034e+08	1.64366e+09	2.77477e+08	1.5806e+09	699	2431	-1732	5.01198e+07	1.65584e+08	5.01192e+07	1.65582e+08
561		661023	38835.9	19369.5	32912.1	23724.6	31731	45991.7	40740.1	8532.73	7533.2	249371	411653	0.000190021	0.000180016	0.000170011	0.000160005	0.00015	0.00013125	0.0001125	9.375e-05	7.5e-05	5.625e-05	3.75e-05	1.875e-05	0	18.9747	17.4593	2.0046	1.60206	247752	40446.1	92123.6	380322	0.533867	0.843393	0.986181	5.31175e+08	1.9497e+09	3.31184e+08	1.87443e+09	722	2496	-1774	5.1993e+07	1.71772e+08	5.19924e+07	1.71771e+08
562		645848	37944.3	18924.8	32156.5	23179.9	31002.5	44935.8	39804.7	8336.83	7360.25	243646	402202	0.000190021	0.000180016	0.000170011	0.000160005	0.00015	0.00013125	0.0001125	9.375e-05	7.5e-05	5.625e-05	3.75e-05	1.875e-05	0	17.0471	15.6857	1.80096	1.43932	222584	36337.3	82765.1	341687	0.599931	0.851747	0.97133	4.65534e+08	1.70662e+09	2.89983e+08	1.64055e+09	703	2431	-1728	5.00348e+07	1.65302e+08	5.00343e+07	1.653e+08
563		621584	36518.7	18213.8	30948.4	22309.1	29837.8	43247.6	38309.3	8023.63	7083.74	234492	387092	0.000190021	0.000180016	0.000170011	0.000160005	0.00015	0.00013125	0.0001125	9.375e-05	7.5e-05	5.625e-05	3.75e-05	1.875e-05	0	14.5696	13.406	1.53922	1.23013	190235	31056.2	70736.5	292028	0.554404	0.946081	0.972413	3.84221e+08	1.41945e+09	2.3982e+08	1.3651e+09	681	2367	-1686	4.82085e+07	1.5927e+08	4.82079e+07	1.59269e+08
564		618652	36346.5	18127.9	30802.4	22203.8	29697.1	43043.6	38128.6	7985.78	7050.32	233386	385266	0.000190021	0.000180016	0.000170011	0.000160005	0.00015	0.00013125	0.0001125	9.375e-05	7.5e-05	5.625e-05	3.75e-05	1.875e-05	0	14.2708	13.1311	1.50766	1.20491	186334	30419.4	69286	286039	0.434314	0.910658	0.864321	3.73657e+08	1.37239e+09	2.32885e+08	1.31941e+09	675	2336	-1661	4.26473e+07	1.40899e+08	4.26467e+07	1.40899e+08
565		647836	38061.1	18983	32255.5	23251.3	31098	45074.1	39927.3	8362.5	7382.91	244396	403440	0.000190021	0.000180016	0.000170011	0.000160005	0.00015	0.00013125	0.0001125	9.375e-05	7.5e-05	5.625e-05	3.75e-05	1.875e-05	0	17.2816	15.9015	1.82574	1.45912	225646	36837.2	83903.7	346387	0.673133	0.937622	0.972863	4.74385e+08	1.75137e+09	2.95871e+08	1.68418e+09	708	2461	-1753	5.02685e+07	1.66073e+08	5.02681e+07	1.66073e+08
566		648425	38095.7	19000.3	32284.8	23272.4	31126.3	45115.1	39963.6	8370.1	7389.62	244618	403807	0.000190021	0.000180016	0.000170011	0.000160005	0.00015	0.00013125	0.0001125	9.375e-05	7.5e-05	5.625e-05	3.75e-05	1.875e-05	0	17.357	15.9708	1.83369	1.46548	226630	36997.8	84269.5	347897	0.691083	0.880475	0.985933	4.7699e+08	1.75943e+09	2.97536e+08	1.69188e+09	709	2462	-1753	5.09902e+07	1.68457e+08	5.09898e+07	1.68455e+08
567		654886	38475.3	19189.6	32606.5	23504.3	31436.4	45564.7	40361.8	8453.51	7463.26	247055	407831	0.000190021	0.000180016	0.000170011	0.000160005	0.00015	0.00013125	0.0001125	9.375e-05	7.5e-05	5.625e-05	3.75e-05	1.875e-05	0	18.1866	16.7342	1.92134	1.53552	237462	38766.2	88297.4	364526	0.423866	0.857645	0.946685	5.0475e+08	1.84584e+09	3.14844e+08	1.77436e+09	716	2466	-1750	4.94468e+07	1.63363e+08	4.9446e+07	1.63361e+08
568		652439	38331.5	19117.9	32484.7	23416.5	31319	45394.4	40211	8421.92	7435.37	246132	406307	0.000190021	0.000180016	0.000170011	0.000160005	0.00015	0.00013125	0.0001125	9.375e-05	7.5e-05	5.625e-05	3.75e-05	1.875e-05	0	17.8724	16.4451	1.88815	1.509	233360	38096.5	86772	358228	0.69022	0.857782	0.88909	4.94366e+08	1.81366e+09	3.08438e+08	1.74368e+09	714	2466	-1752	4.62668e+07	1.52851e+08	4.62665e+07	1.52851e+08
569		622131	36550.9	18229.9	30975.7	22328.7	29864.1	43285.7	38343.1	8030.7	7089.97	234699	387433	0.000190021	0.000180016	0.000170011	0.000160005	0.00015	0.00013125	0.0001125	9.375e-05	7.5e-05	5.625e-05	3.75e-05	1.875e-05	0	14.6253	13.4574	1.54511	1.23484	190963	31175.1	71007.2	293145	0.553071	0.967926	0.901035	3.85832e+08	1.42494e+09	2.40751e+08	1.37033e+09	681	2367	-1686	4.47094e+07	1.4771e+08	4.47089e+07	1.47711e+08
570		660705	38817.2	19360.2	32896.3	23713.2	31715.8	45969.5	40720.5	8528.62	7529.57	249251	411455	0.000190021	0.000180016	0.00017001	0.000160005	0.00015	0.00013125	0.0001125	9.375e-05	7.5e-05	5.625e-05	3.75e-05	1.875e-05	0	18.9338	17.4218	2.00028	1.59861	247219	40359	91925.2	379503	0.620359	0.93446	0.992552	5.29926e+08	1.94546e+09	3.30461e+08	1.87039e+09	722	2496	-1774	5.23043e+07	1.728e+08	5.23037e+07	1.72799e+08
571		633502	37218.9	18563	31541.8	22736.8	30409.9	44076.8	39043.9	8177.47	7219.56	238988	394514	0.000190021	0.000180016	0.000170011	0.000160005	0.00015	0.00013125	0.0001125	9.375e-05	7.5e-05	5.625e-05	3.75e-05	1.875e-05	0	15.7838	14.5233	1.66749	1.33265	206089	33644.4	76631.5	316365	0.448358	0.95865	0.888297	4.23116e+08	1.5589e+09	2.63683e+08	1.4989e+09	691	2399	-1708	4.48824e+07	1.48283e+08	4.48818e+07	1.48284e+08
572		642810	37765.8	18835.8	32005.3	23070.9	30856.7	44724.4	39617.5	8297.62	7325.63	242500	400310	0.000190021	0.000180016	0.000170011	0.000160005	0.00015	0.00013125	0.0001125	9.375e-05	7.5e-05	5.625e-05	3.75e-05	1.875e-05	0	16.7321	15.3958	1.76767	1.41271	218470	35665.7	81235.5	335371	0.520127	0.903048	0.991464	4.56037e+08	1.67474e+09	2.84541e+08	1.61019e+09	703	2431	-1728	5.08312e+07	1.67935e+08	5.08305e+07	1.67934e+08
573		663460	38979	19440.9	33033.4	23812	31848	46161.2	40890.2	8564.18	7560.96	250290	413170	0.000190021	0.000180016	0.000170011	0.000160005	0.00015	0.00013125	0.0001125	9.375e-05	7.5e-05	5.625e-05	3.75e-05	1.875e-05	0	19.2875	17.7472	2.03765	1.62847	251837	41112.9	93642.4	386592	0.505737	0.971834	0.944752	5.41145e+08	2.00564e+09	3.37107e+08	1.92884e+09	723	2526	-1803	4.99924e+07	1.65165e+08	4.99917e+07	1.65165e+08
574		622180	36553.7	18231.3	30978.1	22330.5	29866.4	43289.1	38346.1	8031.32	7090.53	234717	387463	0.000190021	0.000180016	0.00017001	0.000160005	0.00015	0.00013125	0.0001125	9.375e-05	7.5e-05	5.625e-05	3.75e-05	1.875e-05	0	14.6303	13.4619	1.54563	1.23526	191027	31185.6	71031.2	293244	0.568307	0.918365	0.904142	3.85974e+08	1.42543e+09	2.40834e+08	1.3708e+09	681	2367	-1686	4.48672e+07	1.4823e+08	4.48667e+07	1.4823e+08
575		646060	37956.7	18931	32167.1	23187.5	31012.7	44950.6	39817.8	8339.58	7362.67	243726	402334	0.000190021	0.000180016	0.000170011	0.000160005	0.00015	0.00013125	0.0001125	9.375e-05	7.5e-05	5.625e-05	3.75e-05	1.875e-05	0	17.0708	15.7075	1.80346	1.44131	222893	36387.7	82879.9	342160	0.521616	0.943378	0.96384	4.66243e+08	1.70901e+09	2.90391e+08	1.64282e+09	703	2431	-1728	4.96649e+07	1.64082e+08	4.96643e+07	1.64082e+08
576		646911	38006.7	18956	32209.4	23218.1	31053.6	45009.8	39870.3	8350.56	7372.37	244047	402864	0.000190021	0.000180016	0.000170011	0.000160005	0.00015	0.00013125	0.0001125	9.375e-05	7.5e-05	5.625e-05	3.75e-05	1.875e-05	0	17.1687	15.7976	1.81381	1.44958	224172	36596.6	83355.6	344124	0.453203	0.945522	0.943007	4.69873e+08	1.73982e+09	2.9278e+08	1.67316e+09	705	2461	-1756	4.86551e+07	1.60747e+08	4.86543e+07	1.60747e+08
577		643031	37778.8	18842.3	32016.3	23078.8	30867.3	44739.8	39631.2	8300.48	7328.15	242583	400448	0.000190021	0.000180016	0.00017001	0.000160005	0.00015	0.00013125	0.0001125	9.375e-05	7.5e-05	5.625e-05	3.75e-05	1.875e-05	0	16.7546	15.4166	1.77006	1.41462	218765	35713.8	81345	335824	0.668639	0.791318	0.881488	4.56717e+08	1.67702e+09	2.84931e+08	1.61237e+09	703	2431	-1728	4.52097e+07	1.49358e+08	4.52094e+07	1.49357e+08
578		653986	38422.4	19163.3	32561.7	23472	31393.2	45502	40306.3	8441.88	7452.99	246716	407270	0.000190021	0.000180016	0.00017001	0.000160005	0.00015	0.00013125	0.0001125	9.375e-05	7.5e-05	5.625e-05	3.75e-05	1.875e-05	0	18.071	16.6278	1.90913	1.52576	235953	38519.8	87736.1	362209	0.563899	0.953702	0.998911	5.00829e+08	1.834e+09	3.1239e+08	1.76307e+09	715	2466	-1751	5.21036e+07	1.72138e+08	5.2103e+07	1.72138e+08
579		630626	37050	18478.8	31398.6	22633.6	30271.8	43876.7	38866.6	8140.34	7186.78	237903	392722	0.000190021	0.000180016	0.000170011	0.000160005	0.00015	0.00013125	0.0001125	9.375e-05	7.5e-05	5.625e-05	3.75e-05	1.875e-05	0	15.4907	14.2536	1.63654	1.30791	202262	33019.8	75208.8	310491	0.479254	0.947758	0.978507	4.14067e+08	1.52967e+09	2.58304e+08	1.47104e+09	690	2399	-1709	4.92158e+07	1.62599e+08	4.92151e+07	1.62599e+08
580		631825	37120.4	18513.9	31458.3	22676.6	30329.4	43960.1	38940.5	8155.82	7200.44	238355	393469	0.000190021	0.000180016	0.000170011	0.000160005	0.00015	0.00013125	0.0001125	9.375e-05	7.5e-05	5.625e-05	3.75e-05	1.875e-05	0	15.6129	14.366	1.64944	1.31822	203857	33280.2	75801.9	312939	0.540308	0.878202	0.921607	4.18075e+08	1.54185e+09	2.60786e+08	1.48265e+09	691	2399	-1708	4.64426e+07	1.53435e+08	4.6442e+07	1.53435e+08
581		647320	38030.8	18968	32229.8	23232.8	31073.2	45038.3	39895.5	8355.85	7377.04	244201	403119	0.000190021	0.000180016	0.000170011	0.000160005	0.00015	0.00013125	0.0001125	9.375e-05	7.5e-05	5.625e-05	3.75e-05	1.875e-05	0	17.2179	15.8428	1.819	1.45373	224814	36701.3	83594.1	345109	0.541015	0.903125	0.913925	4.72087e+08	1.74485e+09	2.94374e+08	1.67796e+09	707	2461	-1754	4.71851e+07	1.55888e+08	4.71845e+07	1.55888e+08
582		635912	37360.6	18633.7	31661.8	22823.3	30525.6	44244.5	39192.4	8208.59	7247.03	239898	396015	0.000190021	0.000180016	0.000170011	0.000160005	0.00015	0.00013125	0.0001125	9.375e-05	7.5e-05	5.625e-05	3.75e-05	1.875e-05	0	16.0294	14.7492	1.69344	1.35338	209295	34167.9	77823.8	321287	0.564611	0.972144	0.959198	4.31164e+08	1.58381e+09	2.68633e+08	1.52263e+09	693	2400	-1707	4.86497e+07	1.60727e+08	4.86491e+07	1.60727e+08
583		638929	37537.8	18722.1	31812	22931.6	30670.4	44454.4	39378.3	8247.52	7281.4	241035	397893	0.000190021	0.000180016	0.000170011	0.000160005	0.00015	0.00013125	0.0001125	9.375e-05	7.5e-05	5.625e-05	3.75e-05	1.875e-05	0	16.3366	15.032	1.7259	1.37933	213307	34822.9	79315.7	327446	0.474977	0.89111	0.857594	4.42396e+08	1.63475e+09	2.75965e+08	1.5721e+09	699	2431	-1732	4.37025e+07	1.44384e+08	4.3702e+07	1.44384e+08
584		652755	38350.1	19127.2	32500.4	23427.8	31334.1	45416.4	40230.5	8426	7438.97	246251	406504	0.000190021	0.000180016	0.000170011	0.000160005	0.00015	0.00013125	0.0001125	9.375e-05	7.5e-05	5.625e-05	3.75e-05	1.875e-05	0	17.913	16.4824	1.89244	1.51242	233890	38183	86969	359042	0.658169	0.886769	0.923667	4.95587e+08	1.81782e+09	3.09147e+08	1.74764e+09	714	2466	-1752	4.80891e+07	1.58872e+08	4.80887e+07	1.58872e+08
585		620106	36431.9	18170.5	30874.9	22256	29766.9	43144.8	38218.3	8004.56	7066.9	233935	386172	0.000190021	0.000180016	0.000170011	0.000160005	0.00015	0.00013125	0.0001125	9.375e-05	7.5e-05	5.625e-05	3.75e-05	1.875e-05	0	14.4191	13.2675	1.52332	1.21742	188269	30735.4	70005.7	289011	0.708606	0.894142	0.948638	3.78817e+08	1.38709e+09	2.36248e+08	1.33343e+09	678	2337	-1659	4.6919e+07	1.55006e+08	4.69187e+07	1.55006e+08
586		632626	37167.5	18537.4	31498.2	22705.4	30367.8	44015.9	38989.9	8166.16	7209.57	238658	393968	0.000190021	0.000180016	0.000170011	0.000160005	0.00015	0.00013125	0.0001125	9.375e-05	7.5e-05	5.625e-05	3.75e-05	1.875e-05	0	15.6945	14.4411	1.65806	1.32511	204923	33454.1	76198	314575	0.58948	0.968762	0.992717	4.20481e+08	1.55e+09	2.62169e+08	1.49041e+09	691	2399	-1708	5.00895e+07	1.65484e+08	5.00889e+07	1.65483e+08
587		625789	36765.8	18337	31157.8	22460	30039.7	43540.2	38568.5	8077.92	7131.66	236079	389711	0.000190021	0.000180016	0.00017001	0.000160005	0.00015	0.00013125	0.0001125	9.375e-05	7.5e-05	5.625e-05	3.75e-05	1.875e-05	0	14.998	13.8003	1.58448	1.26631	195829	31969.5	72816.6	300615	0.505943	0.848766	0.959951	3.97669e+08	1.46227e+09	2.48017e+08	1.40595e+09	684	2369	-1685	4.79125e+07	1.58292e+08	4.79118e+07	1.5829e+08
588		654574	38456.9	19180.5	32591	23493.1	31421.4	45542.9	40342.6	8449.48	7459.7	246938	407636	0.000190021	0.000180016	0.000170011	0.000160005	0.00015	0.00013125	0.0001125	9.375e-05	7.5e-05	5.625e-05	3.75e-05	1.875e-05	0	18.1465	16.6973	1.91711	1.53214	236939	38680.8	88102.9	363723	0.731211	0.877989	0.989581	5.03539e+08	1.84174e+09	3.14142e+08	1.77045e+09	716	2466	-1750	5.16645e+07	1.70683e+08	5.16641e+07	1.70682e+08
589		643504	37806.6	18856.1	32039.8	23095.8	30890	44772.7	39660.3	8306.58	7333.54	242761	400742	0.000190021	0.000180016	0.000170011	0.000160005	0.00015	0.00013125	0.0001125	9.375e-05	7.5e-05	5.625e-05	3.75e-05	1.875e-05	0	16.8027	15.4609	1.77514	1.41868	219393	35816.4	81578.7	336788	0.676205	0.915072	0.89961	4.58168e+08	1.6819e+09	2.85762e+08	1.617e+09	703	2431	-1728	4.6173e+07	1.52542e+08	4.61727e+07	1.52542e+08
590		656716	38582.8	19243.3	32697.6	23570	31524.2	45692	40474.6	8477.12	7484.11	247746	408970	0.000190021	0.000180016	0.000170011	0.000160005	0.00015	0.00013125	0.0001125	9.375e-05	7.5e-05	5.625e-05	3.75e-05	1.875e-05	0	18.4215	16.9504	1.94616	1.55536	240530	39267	89438	369235	0.617549	0.920768	0.96969	5.13004e+08	1.89234e+09	3.20107e+08	1.81973e+09	719	2496	-1777	5.0791e+07	1.678e+08	5.07905e+07	1.678e+08
591		620943	36481.1	18195	30916.5	22286.1	29807	43203	38269.8	8015.35	7076.43	234250	386692	0.000190021	0.000180016	0.000170011	0.000160005	0.00015	0.00013125	0.0001125	9.375e-05	7.5e-05	5.625e-05	3.75e-05	1.875e-05	0	14.5042	13.3459	1.53232	1.22462	189382	30917	70419.3	290718	0.551679	0.904484	0.928662	3.82044e+08	1.39537e+09	2.38439e+08	1.34132e+09	680	2337	-1657	4.59921e+07	1.51947e+08	4.59916e+07	1.51947e+08
592		641589	37694.1	18800	31944.5	23027.1	30798.1	44639.5	39542.3	8281.87	7311.72	242039	399550	0.000190021	0.000180016	0.000170011	0.000160005	0.00015	0.00013125	0.0001125	9.375e-05	7.5e-05	5.625e-05	3.75e-05	1.875e-05	0	16.6077	15.2814	1.75454	1.40222	216847	35400.7	80631.9	332880	0.622316	0.917208	0.979704	4.50514e+08	1.66216e+09	2.80616e+08	1.59822e+09	699	2431	-1732	5.01336e+07	1.65628e+08	5.01331e+07	1.65627e+08
593		625546	36751.5	18329.9	31145.7	22451.3	30028	43523.3	38553.5	8074.77	7128.89	235987	389559	0.000190021	0.000180016	0.000170011	0.000160005	0.00015	0.00013125	0.0001125	9.375e-05	7.5e-05	5.625e-05	3.75e-05	1.875e-05	0	14.9732	13.7774	1.58186	1.26421	195505	31916.6	72696.1	300118	0.464179	0.893806	0.901179	3.96947e+08	1.45983e+09	2.476e+08	1.40362e+09	684	2369	-1685	4.49615e+07	1.48544e+08	4.49609e+07	1.48543e+08
594		649911	38183	19043.9	32358.8	23325.7	31197.6	45218.5	40055.2	8389.29	7406.56	245179	404732	0.000190021	0.000180016	0.000170011	0.000160005	0.00015	0.00013125	0.0001125	9.375e-05	7.5e-05	5.625e-05	3.75e-05	1.875e-05	0	17.5478	16.1464	1.85385	1.48159	229121	37404.5	85195.9	351722	0.693721	0.903935	0.984951	4.83507e+08	1.77933e+09	3.01664e+08	1.71088e+09	711	2463	-1752	5.10562e+07	1.68675e+08	5.10558e+07	1.68674e+08
595		639215	37554.6	18730.4	31826.3	22941.8	30684.1	44474.3	39395.9	8251.21	7284.66	241143	398071	0.000190021	0.000180016	0.000170011	0.000160005	0.00015	0.00013125	0.0001125	9.375e-05	7.5e-05	5.625e-05	3.75e-05	1.875e-05	0	16.3658	15.0588	1.72898	1.38179	213688	34885	79457.2	328030	0.530585	0.909477	0.955698	4.43268e+08	1.63769e+09	2.76464e+08	1.57491e+09	699	2431	-1732	4.87237e+07	1.60972e+08	4.8723e+07	1.60971e+08
596		643450	37803.4	18854.5	32037.1	23093.9	30887.5	44769	39657	8305.89	7332.93	242741	400709	0.000190021	0.000180016	0.000170011	0.000160005	0.00015	0.00013125	0.0001125	9.375e-05	7.5e-05	5.625e-05	3.75e-05	1.875e-05	0	16.7973	15.4559	1.77457	1.41822	219322	35804.9	81552.3	336680	0.652909	0.852399	0.861357	4.58004e+08	1.68135e+09	2.85668e+08	1.61648e+09	703	2431	-1728	4.4206e+07	1.46043e+08	4.42057e+07	1.46043e+08
597		658832	38707.1	19305.3	32803	23645.9	31625.8	45839.2	40605	8504.44	7508.22	248544	410288	0.000190021	0.000180016	0.000170011	0.000160005	0.00015	0.00013125	0.0001125	9.375e-05	7.5e-05	5.625e-05	3.75e-05	1.875e-05	0	18.6932	17.2004	1.97486	1.5783	244077	39846.1	90757.1	374681	0.51123	0.910955	0.96274	5.221e+08	1.92051e+09	3.25728e+08	1.8466e+09	721	2496	-1775	5.05888e+07	1.67134e+08	5.05882e+07	1.67134e+08
598		657546	38631.6	19267.6	32739	23599.8	31564.1	45749.8	40525.8	8487.85	7493.57	248059	409487	0.000190021	0.000180016	0.00017001	0.000160005	0.00015	0.00013125	0.0001125	9.375e-05	7.5e-05	5.625e-05	3.75e-05	1.875e-05	0	18.5282	17.0485	1.95743	1.56437	241923	39494.4	89956	371373	0.560426	0.923153	0.88547	5.16652e+08	1.9034e+09	3.22393e+08	1.83028e+09	720	2496	-1776	4.64384e+07	1.53421e+08	4.64379e+07	1.53422e+08
599		635512	37337	18621.9	31641.9	22809	30506.4	44216.7	39167.8	8203.42	7242.47	239747	395766	0.000190021	0.000180016	0.000170011	0.000160005	0.00015	0.00013125	0.0001125	9.375e-05	7.5e-05	5.625e-05	3.75e-05	1.875e-05	0	15.9886	14.7117	1.68913	1.34994	208763	34081	77625.9	320470	0.612257	0.914594	0.975733	4.29955e+08	1.57974e+09	2.6794e+08	1.51876e+09	693	2400	-1707	4.94574e+07	1.63394e+08	4.94568e+07	1.63394e+08
600		648893	38123.1	19014	32308.1	23289.2	31148.7	45147.7	39992.4	8376.14	7394.95	244794	404098	0.000190021	0.000180016	0.000170011	0.000160005	0.00015	0.00013125	0.0001125	9.375e-05	7.5e-05	5.625e-05	3.75e-05	1.875e-05	0	17.417	16.0261	1.84004	1.47055	227414	37125.8	84561	349101	0.555743	0.917401	0.906256	4.78783e+08	1.76557e+09	2.98578e+08	1.69774e+09	709	2462	-1753	4.69028e+07	1.54956e+08	4.69023e+07	1.54956e+08
601		644274	37851.8	18878.7	32078.2	23123.4	30927	44826.3	39707.8	8316.52	7342.32	243052	401222	0.000190021	0.000180016	0.000170011	0.000160005	0.00015	0.00013125	0.0001125	9.375e-05	7.5e-05	5.625e-05	3.75e-05	1.875e-05	0	16.8812	15.5331	1.78343	1.42531	220418	35983.7	81959.7	338361	0.503629	0.940662	0.963594	4.60537e+08	1.68984e+09	2.87118e+08	1.62456e+09	703	2431	-1728	4.95149e+07	1.63587e+08	4.95142e+07	1.63586e+08
602		623838	36651.2	18279.9	31060.6	22390	29946	43404.4	38448.2	8052.72	7109.42	235342	388495	0.000190021	0.000180016	0.000170011	0.000160005	0.00015	0.00013125	0.0001125	9.375e-05	7.5e-05	5.625e-05	3.75e-05	1.875e-05	0	14.7992	13.6173	1.56348	1.24952	193233	31545.7	71851.3	296630	0.49923	0.958338	0.939811	3.90862e+08	1.44205e+09	2.43654e+08	1.38664e+09	681	2367	-1686	4.6761e+07	1.54489e+08	4.67604e+07	1.54489e+08
603		641542	37691.3	18798.6	31942.1	23025.4	30795.9	44636.3	39539.4	8281.26	7311.19	242021	399521	0.000190021	0.000180016	0.000170011	0.000160005	0.00015	0.00013125	0.0001125	9.375e-05	7.5e-05	5.625e-05	3.75e-05	1.875e-05	0	16.6029	15.277	1.75403	1.40181	216784	35390.5	80608.6	332783	0.587936	0.882377	0.776215	4.5037e+08	1.66168e+09	2.80533e+08	1.59776e+09	699	2431	-1732	3.97183e+07	1.31218e+08	3.9718e+07	1.3122e+08
604		659828	38765.6	19334.4	32852.6	23681.7	31673.6	45908.5	40666.4	8517.3	7519.57	248920	410908	0.000190021	0.000180016	0.00017001	0.000160005	0.00015	0.00013125	0.0001125	9.375e-05	7.5e-05	5.625e-05	3.75e-05	1.875e-05	0	18.8211	17.3181	1.98838	1.5891	245747	40118.8	91378.1	377244	0.469252	0.919894	0.945973	5.26482e+08	1.93377e+09	3.28467e+08	1.85924e+09	722	2496	-1774	4.97827e+07	1.64472e+08	4.9782e+07	1.64472e+08
605		649051	38132.5	19018.7	32316	23294.9	31156.3	45158.7	40002.2	8378.19	7396.76	244854	404197	0.000190021	0.000180016	0.000170011	0.000160005	0.00015	0.00013125	0.0001125	9.375e-05	7.5e-05	5.625e-05	3.75e-05	1.875e-05	0	17.4374	16.0448	1.84219	1.47227	227680	37169.2	84659.9	349509	0.624054	0.915963	0.970332	4.79775e+08	1.76804e+09	2.99315e+08	1.70011e+09	710	2463	-1753	5.02315e+07	1.65952e+08	5.0231e+07	1.65951e+08
606		638437	37508.9	18707.7	31787.5	22913.9	30646.8	44420.2	39348	8241.18	7275.8	240850	397587	0.000190021	0.000180016	0.000170011	0.000160005	0.00015	0.00013125	0.0001125	9.375e-05	7.5e-05	5.625e-05	3.75e-05	1.875e-05	0	16.2866	14.9859	1.72061	1.3751	212654	34716.2	79072.7	326443	0.503026	0.845449	0.899583	4.40542e+08	1.62933e+09	2.74748e+08	1.56692e+09	698	2430	-1732	4.5807e+07	1.51336e+08	4.58065e+07	1.51335e+08
607		627585	36871.3	18389.6	31247.2	22524.4	30125.9	43665.1	38679.2	8101.09	7152.12	236756	390829	0.000190021	0.000180016	0.000170011	0.000160005	0.00015	0.00013125	0.0001125	9.375e-05	7.5e-05	5.625e-05	3.75e-05	1.875e-05	0	15.1809	13.9686	1.6038	1.28175	198217	32359.4	73704.6	304281	0.592463	0.888301	0.985361	4.03676e+08	1.48029e+09	2.51764e+08	1.42311e+09	686	2369	-1683	4.93222e+07	1.62948e+08	4.93217e+07	1.62947e+08
608		616504	36220.3	18065	30695.5	22126.7	29594	42894.2	37996.2	7958.05	7025.84	232576	383928	0.000190021	0.000180016	0.000170011	0.000160005	0.00015	0.00013125	0.0001125	9.375e-05	7.5e-05	5.625e-05	3.75e-05	1.875e-05	0	14.052	12.9298	1.48454	1.18643	183477	29953	68223.6	281654	0.73392	0.928168	0.99486	3.66757e+08	1.35115e+09	2.28625e+08	1.29916e+09	673	2336	-1663	4.89192e+07	1.61614e+08	4.89189e+07	1.61613e+08
609		645101	37900.4	18902.9	32119.3	23153.1	30966.7	44883.8	39758.7	8327.2	7351.74	243364	401737	0.000190021	0.000180016	0.000170011	0.000160005	0.00015	0.00013125	0.0001125	9.375e-05	7.5e-05	5.625e-05	3.75e-05	1.875e-05	0	16.9665	15.6115	1.79244	1.43251	221531	36165.5	82373.7	340071	0.410876	0.839385	0.96372	4.63109e+08	1.69847e+09	2.88591e+08	1.63278e+09	703	2431	-1728	4.95843e+07	1.63817e+08	4.95835e+07	1.63815e+08
610		649260	38144.8	19024.8	32326.4	23302.4	31166.4	45173.2	40015.1	8380.89	7399.14	244933	404327	0.000190021	0.000180016	0.00017001	0.000160005	0.00015	0.00013125	0.0001125	9.375e-05	7.5e-05	5.625e-05	3.75e-05	1.875e-05	0	17.4642	16.0695	1.84503	1.47453	228031	37226.5	84790.3	350047	0.465914	0.781646	0.959818	4.80579e+08	1.77078e+09	2.99782e+08	1.70273e+09	710	2463	-1753	4.97023e+07	1.64205e+08	4.97016e+07	1.64203e+08
611		622832	36592	18250.4	31010.6	22353.9	29897.7	43334.4	38386.2	8039.74	7097.96	234963	387869	0.000190021	0.000180016	0.000170011	0.000160005	0.00015	0.00013125	0.0001125	9.375e-05	7.5e-05	5.625e-05	3.75e-05	1.875e-05	0	14.6967	13.523	1.55265	1.24087	191895	31327.2	71353.7	294576	0.628493	0.885434	0.988307	3.87895e+08	1.43196e+09	2.41943e+08	1.37703e+09	681	2367	-1686	4.90952e+07	1.62197e+08	4.90947e+07	1.62196e+08
612		650414	38212.6	19058.6	32383.9	23343.8	31221.8	45253.5	40086.2	8395.78	7412.29	245368	405046	0.000190021	0.000180016	0.00017001	0.000160005	0.00015	0.00013125	0.0001125	9.375e-05	7.5e-05	5.625e-05	3.75e-05	1.875e-05	0	17.6124	16.2059	1.86068	1.48704	229965	37542.3	85509.7	353017	0.465994	0.842173	0.998904	4.86184e+08	1.78668e+09	3.0353e+08	1.71793e+09	713	2465	-1752	5.18181e+07	1.71196e+08	5.18173e+07	1.71194e+08
613		635818	37355	18630.9	31657.1	22819.9	30521.1	44238	39186.6	8207.37	7245.95	239862	395956	0.000190021	0.000180016	0.00017001	0.000160005	0.00015	0.00013125	0.0001125	9.375e-05	7.5e-05	5.625e-05	3.75e-05	1.875e-05	0	16.0197	14.7404	1.69242	1.35257	209169	34147.4	77777	321094	0.655698	0.892164	0.987391	4.30878e+08	1.58285e+09	2.68469e+08	1.52172e+09	693	2400	-1707	5.00726e+07	1.65426e+08	5.00721e+07	1.65425e+08
614		662045	38895.9	19399.4	32963	23761.3	31780.1	46062.8	40803	8545.92	7544.85	249756	412289	0.000190021	0.000180016	0.00017001	0.000160005	0.00015	0.00013125	0.0001125	9.375e-05	7.5e-05	5.625e-05	3.75e-05	1.875e-05	0	19.1059	17.5801	2.01846	1.61314	249465	40725.8	92760.6	382952	0.481368	0.936893	0.952518	5.35192e+08	1.96331e+09	3.33506e+08	1.8874e+09	722	2496	-1774	5.02957e+07	1.66167e+08	5.0295e+07	1.66167e+08
615		646627	37990.1	18947.6	32195.3	23207.9	31040	44990	39852.8	8346.9	7369.13	243940	402687	0.000190021	0.000180016	0.000170011	0.000160005	0.00015	0.00013125	0.0001125	9.375e-05	7.5e-05	5.625e-05	3.75e-05	1.875e-05	0	17.1354	15.767	1.81029	1.44677	223737	36525.6	83193.9	343457	0.604456	0.88627	0.9849	4.68524e+08	1.73642e+09	2.91851e+08	1.66992e+09	704	2461	-1757	5.07951e+07	1.67814e+08	5.07945e+07	1.67812e+08
616		660284	38792.4	19347.8	32875.3	23698	31695.5	45940.2	40694.5	8523.19	7524.77	249092	411192	0.000190021	0.000180016	0.000170011	0.000160005	0.00015	0.00013125	0.0001125	9.375e-05	7.5e-05	5.625e-05	3.75e-05	1.875e-05	0	18.8797	17.372	1.99457	1.59405	246512	40243.7	91662.6	378419	0.649182	0.935183	0.970392	5.28272e+08	1.93985e+09	3.29504e+08	1.86504e+09	722	2496	-1774	5.11042e+07	1.68834e+08	5.11037e+07	1.68834e+08
617		650156	38197.4	19051	32371	23334.5	31209.4	45235.6	40070.3	8392.45	7409.35	245271	404885	0.000190021	0.000180016	0.000170011	0.000160005	0.00015	0.00013125	0.0001125	9.375e-05	7.5e-05	5.625e-05	3.75e-05	1.875e-05	0	17.5793	16.1754	1.85718	1.48425	229532	37471.7	85348.7	352353	0.558054	0.93172	0.970458	4.85189e+08	1.78329e+09	3.02951e+08	1.7147e+09	713	2465	-1752	5.03232e+07	1.66256e+08	5.03226e+07	1.66255e+08
618		649900	38182.3	19043.5	32358.3	23325.3	31197.1	45217.7	40054.5	8389.14	7406.43	245174	404726	0.000190021	0.000180016	0.000170011	0.000160005	0.00015	0.00013125	0.0001125	9.375e-05	7.5e-05	5.625e-05	3.75e-05	1.875e-05	0	17.5464	16.1451	1.8537	1.48147	229103	37401.5	85189	351693	0.658903	0.935277	0.947556	4.83465e+08	1.77918e+09	3.0164e+08	1.71075e+09	711	2463	-1752	4.91169e+07	1.62269e+08	4.91165e+07	1.62269e+08
619		622310	36561.4	18235.1	30984.6	22335.1	29872.6	43298.1	38354.1	8033	7092.01	234766	387544	0.000190021	0.000180016	0.00017001	0.000160005	0.00015	0.00013125	0.0001125	9.375e-05	7.5e-05	5.625e-05	3.75e-05	1.875e-05	0	14.6435	13.4741	1.54703	1.23637	191200	31213.8	71095.4	293509	0.553316	0.963977	0.993189	3.86357e+08	1.42673e+09	2.41055e+08	1.37204e+09	681	2367	-1686	4.92959e+07	1.62863e+08	4.92953e+07	1.62862e+08
620		646941	38008.5	18956.8	32211	23219.2	31055.1	45011.9	39872.2	8350.96	7372.72	244058	402883	0.000190021	0.000180016	0.000170011	0.000160005	0.00015	0.00013125	0.0001125	9.375e-05	7.5e-05	5.625e-05	3.75e-05	1.875e-05	0	17.1723	15.801	1.81419	1.44989	224219	36604.3	83373.1	344197	0.671961	0.957965	0.939705	4.69982e+08	1.74019e+09	2.92842e+08	1.67352e+09	705	2461	-1756	4.84884e+07	1.60192e+08	4.8488e+07	1.60192e+08
621		651592	38281.8	19093.1	32442.5	23386.1	31278.3	45335.5	40158.8	8410.99	7425.72	245813	405779	0.000190021	0.000180016	0.000170011	0.000160005	0.00015	0.00013125	0.0001125	9.375e-05	7.5e-05	5.625e-05	3.75e-05	1.875e-05	0	17.7637	16.3451	1.87666	1.49982	231940	37864.8	86244.1	356049	0.71831	0.954806	0.977993	4.91094e+08	1.80253e+09	3.06537e+08	1.73307e+09	714	2466	-1752	5.08269e+07	1.67917e+08	5.08265e+07	1.67917e+08
622		665237	39083.4	19492.9	33121.9	23875.8	31933.3	46284.8	40999.7	8587.11	7581.21	250960	414276	0.000190021	0.000180016	0.000170011	0.000160005	0.00015	0.00013125	0.0001125	9.375e-05	7.5e-05	5.625e-05	3.75e-05	1.875e-05	0	19.5156	17.9571	2.06175	1.64774	254816	41599.2	94750	391165	0.532289	0.825858	0.897994	5.49601e+08	2.02959e+09	3.42596e+08	1.95168e+09	726	2526	-1800	4.76457e+07	1.5741e+08	4.76452e+07	1.57409e+08
623		633342	37209.5	18558.4	31533.9	22731.1	30402.2	44065.7	39034	8175.41	7217.73	238928	394414	0.000190021	0.000180016	0.000170011	0.000160005	0.00015	0.00013125	0.0001125	9.375e-05	7.5e-05	5.625e-05	3.75e-05	1.875e-05	0	15.7675	14.5083	1.66577	1.33127	205876	33609.7	76552.4	316038	0.686782	0.899362	0.95274	4.22635e+08	1.55728e+09	2.63406e+08	1.49735e+09	691	2399	-1708	4.81275e+07	1.58999e+08	4.81272e+07	1.58999e+08
624		629727	36997.1	18452.4	31353.9	22601.3	30228.7	43814.2	38811.2	8128.74	7176.53	237564	392163	0.000190021	0.000180016	0.000170011	0.000160005	0.00015	0.00013125	0.0001125	9.375e-05	7.5e-05	5.625e-05	3.75e-05	1.875e-05	0	15.3992	14.1694	1.62686	1.30018	201067	32824.6	74764.2	308656	0.562119	0.850652	0.941668	4.11013e+08	1.52053e+09	2.56391e+08	1.46234e+09	689	2399	-1710	4.7296e+07	1.56254e+08	4.72954e+07	1.56253e+08
625		630903	37066.3	18486.9	31412.4	22643.5	30285.2	43896	38883.7	8143.93	7189.94	238008	392895	0.000190021	0.000180016	0.000170011	0.000160005	0.00015	0.00013125	0.0001125	9.375e-05	7.5e-05	5.625e-05	3.75e-05	1.875e-05	0	15.519	14.2797	1.63952	1.3103	202632	33080.1	75346.1	311058	0.505992	0.917621	0.852296	4.14898e+08	1.53249e+09	2.58782e+08	1.47373e+09	690	2399	-1709	4.28872e+07	1.4169e+08	4.28867e+07	1.41691e+08
626		654385	38445.9	19175	32581.6	23486.3	31412.4	45529.8	40330.9	8447.04	7457.55	246867	407519	0.000190021	0.000180016	0.000170011	0.000160005	0.00015	0.00013125	0.0001125	9.375e-05	7.5e-05	5.625e-05	3.75e-05	1.875e-05	0	18.1223	16.6751	1.91455	1.5301	236623	38629.2	87985.3	363237	0.521553	0.932617	0.965792	5.02379e+08	1.83926e+09	3.13289e+08	1.76809e+09	715	2466	-1751	5.04068e+07	1.66533e+08	5.04061e+07	1.66532e+08
627		646275	37969.4	18937.3	32177.8	23195.2	31023.1	44965.5	39831.1	8342.35	7365.12	243807	402468	0.000190021	0.000180016	0.000170011	0.000160005	0.00015	0.00013125	0.0001125	9.375e-05	7.5e-05	5.625e-05	3.75e-05	1.875e-05	0	17.095	15.7298	1.80602	1.44336	223209	36439.4	82997.6	342646	0.576627	0.934541	0.850843	4.66969e+08	1.71146e+09	2.90809e+08	1.64516e+09	703	2431	-1728	4.38577e+07	1.44895e+08	4.38573e+07	1.44896e+08
628		663887	39004.1	19453.4	33054.7	23827.3	31868.5	46190.9	40916.5	8569.69	7565.83	250451	413436	0.000190021	0.000180016	0.00017001	0.000160005	0.00015	0.00013125	0.0001125	9.375e-05	7.5e-05	5.625e-05	3.75e-05	1.875e-05	0	19.3423	17.7976	2.04344	1.6331	252552	41229.7	93908.5	387691	0.427879	0.943267	0.978873	5.43862e+08	2.01139e+09	3.39112e+08	1.93433e+09	725	2526	-1801	5.18307e+07	1.71239e+08	5.18298e+07	1.71239e+08
629		614801	36120.2	18015	30610.7	22065.6	29512.2	42775.7	37891.3	7936.07	7006.43	231933	382867	0.000190021	0.000180016	0.000170011	0.000160005	0.00015	0.00013125	0.0001125	9.375e-05	7.5e-05	5.625e-05	3.75e-05	1.875e-05	0	13.8785	12.7702	1.46621	1.17178	181211	29583.2	67381.2	278176	0.535649	0.861107	0.893474	3.61497e+08	1.33431e+09	2.25448e+08	1.2831e+09	672	2336	-1664	4.38118e+07	1.44744e+08	4.38113e+07	1.44743e+08
630		641906	37712.7	18809.3	31960.2	23038.4	30813.3	44661.5	39561.8	8285.95	7315.33	242159	399747	0.000190021	0.000180016	0.000170011	0.000160005	0.00015	0.00013125	0.0001125	9.375e-05	7.5e-05	5.625e-05	3.75e-05	1.875e-05	0	16.64	15.3111	1.75795	1.40494	217268	35469.5	80788.4	333526	0.584648	0.965557	0.936147	4.51481e+08	1.66543e+09	2.81169e+08	1.60132e+09	699	2431	-1732	4.79282e+07	1.58343e+08	4.79277e+07	1.58344e+08
631		628719	36937.9	18422.9	31303.7	22565.2	30180.3	43744.1	38749.1	8115.73	7165.05	237184	391535	0.000190021	0.000180016	0.000170011	0.000160005	0.00015	0.00013125	0.0001125	9.375e-05	7.5e-05	5.625e-05	3.75e-05	1.875e-05	0	15.2965	14.0749	1.61601	1.29151	199726	32605.8	74265.7	306598	0.621964	0.862532	0.975398	4.07379e+08	1.49167e+09	2.54035e+08	1.43395e+09	687	2369	-1682	4.8912e+07	1.61592e+08	4.89115e+07	1.6159e+08
632		635995	37365.4	18636.1	31666	22826.3	30529.6	44250.3	39197.5	8209.65	7247.97	239929	396066	0.000190021	0.000180016	0.00017001	0.000160005	0.00015	0.00013125	0.0001125	9.375e-05	7.5e-05	5.625e-05	3.75e-05	1.875e-05	0	16.0378	14.757	1.69433	1.3541	209405	34185.8	77864.7	321456	0.598715	0.912004	0.961496	4.31413e+08	1.58465e+09	2.68777e+08	1.52343e+09	693	2400	-1707	4.87728e+07	1.61133e+08	4.87722e+07	1.61132e+08
633		646064	37957	18931.1	32167.3	23187.7	31012.9	44950.9	39818.1	8339.63	7362.72	243727	402337	0.000190021	0.000180016	0.000170011	0.000160005	0.00015	0.00013125	0.0001125	9.375e-05	7.5e-05	5.625e-05	3.75e-05	1.875e-05	0	17.0712	15.7079	1.80351	1.44135	222899	36388.7	82882.2	342170	0.57097	0.834012	0.935615	4.66257e+08	1.70906e+09	2.90399e+08	1.64287e+09	703	2431	-1728	4.82112e+07	1.59277e+08	4.82107e+07	1.59276e+08
634		643114	37783.7	18844.7	32020.4	23081.8	30871.3	44745.6	39636.3	8301.55	7329.1	242614	400500	0.000190021	0.000180016	0.000170011	0.000160005	0.00015	0.00013125	0.0001125	9.375e-05	7.5e-05	5.625e-05	3.75e-05	1.875e-05	0	16.7631	15.4244	1.77095	1.41533	218875	35731.8	81386	335993	0.504059	0.94115	0.879739	4.56971e+08	1.67788e+09	2.85077e+08	1.61318e+09	703	2431	-1728	4.51248e+07	1.49083e+08	4.51243e+07	1.49084e+08
635		665607	39105.1	19503.8	33140.3	23889.1	31951	46310.6	41022.5	8591.89	7585.43	251100	414507	0.000190021	0.000180016	0.000170011	0.000160005	0.00015	0.00013125	0.0001125	9.375e-05	7.5e-05	5.625e-05	3.75e-05	1.875e-05	0	19.5632	18.0008	2.06677	1.65175	255436	41700.5	94980.7	392117	0.678075	0.901156	0.832745	5.51066e+08	2.03458e+09	3.43442e+08	1.95643e+09	726	2526	-1800	4.42095e+07	1.46055e+08	4.42092e+07	1.46055e+08
636		657565	38632.7	19268.2	32739.9	23600.5	31565	45751.1	40526.9	8488.09	7493.79	248066	409499	0.000190021	0.000180016	0.000170011	0.000160005	0.00015	0.00013125	0.0001125	9.375e-05	7.5e-05	5.625e-05	3.75e-05	1.875e-05	0	18.5306	17.0508	1.95769	1.56457	241954	39499.6	89967.8	371422	0.521535	0.920768	0.91739	5.16726e+08	1.90365e+09	3.22436e+08	1.83052e+09	720	2496	-1776	4.81134e+07	1.58956e+08	4.81128e+07	1.58956e+08
637		655873	38533.3	19218.6	32655.7	23539.7	31483.8	45633.4	40422.7	8466.25	7474.51	247428	408446	0.000190021	0.000180016	0.000170011	0.000160005	0.00015	0.00013125	0.0001125	9.375e-05	7.5e-05	5.625e-05	3.75e-05	1.875e-05	0	18.3134	16.8509	1.93474	1.54623	239118	39036.5	88912.9	367067	0.438112	0.922971	0.956836	5.09331e+08	1.88113e+09	3.17813e+08	1.80904e+09	718	2496	-1778	5.00524e+07	1.65364e+08	5.00516e+07	1.65363e+08
638		662398	38916.6	19409.8	32980.6	23773.9	31797	46087.3	40824.8	8550.48	7548.87	249889	412509	0.000190021	0.000180016	0.000170011	0.000160005	0.00015	0.00013125	0.0001125	9.375e-05	7.5e-05	5.625e-05	3.75e-05	1.875e-05	0	19.1512	17.6218	2.02325	1.61697	250057	40822.4	92980.7	383860	0.526358	0.884018	0.853975	5.3658e+08	1.96801e+09	3.34308e+08	1.89188e+09	722	2496	-1774	4.5117e+07	1.49056e+08	4.51165e+07	1.49056e+08
639		638795	37529.9	18718.1	31805.4	22926.8	30664	44445.1	39370.1	8245.8	7279.88	240985	397810	0.000190021	0.000180016	0.000170011	0.000160005	0.00015	0.00013125	0.0001125	9.375e-05	7.5e-05	5.625e-05	3.75e-05	1.875e-05	0	16.323	15.0195	1.72446	1.37818	213130	34793.9	79249.6	327173	0.527037	0.909045	0.997301	4.41989e+08	1.63337e+09	2.75731e+08	1.57079e+09	699	2431	-1732	5.08111e+07	1.67868e+08	5.08104e+07	1.67867e+08
640		621417	36508.9	18208.9	30940.1	22303.1	29829.8	43236	38299	8021.48	7081.83	234429	386988	0.000190021	0.000180016	0.00017001	0.000160005	0.00015	0.00013125	0.0001125	9.375e-05	7.5e-05	5.625e-05	3.75e-05	1.875e-05	0	14.5526	13.3904	1.53742	1.2287	190013	31020	70653.9	291687	0.423122	0.934578	0.889965	3.83729e+08	1.41778e+09	2.39537e+08	1.36351e+09	681	2367	-1686	4.41087e+07	1.45727e+08	4.4108e+07	1.45728e+08
641		647352	38032.7	18968.9	32231.4	23233.9	31074.8	45040.5	39897.5	8356.26	7377.4	244213	403139	0.000190021	0.000180016	0.00017001	0.000160005	0.00015	0.00013125	0.0001125	9.375e-05	7.5e-05	5.625e-05	3.75e-05	1.875e-05	0	17.2217	15.8464	1.81941	1.45406	224864	36709.5	83612.8	345186	0.44429	0.929927	0.995888	4.72202e+08	1.74524e+09	2.9444e+08	1.67833e+09	707	2461	-1754	5.14184e+07	1.69876e+08	5.14175e+07	1.69876e+08
642		640505	37630.4	18768.3	31890.5	22988.2	30746.1	44564.1	39475.5	8267.87	7299.37	241630	398875	0.000190021	0.000180016	0.000170011	0.000160005	0.00015	0.00013125	0.0001125	9.375e-05	7.5e-05	5.625e-05	3.75e-05	1.875e-05	0	16.4973	15.1798	1.74287	1.39289	215405	35165.3	80095.6	330666	0.490413	0.943169	0.983237	4.47203e+08	1.65099e+09	2.7872e+08	1.58758e+09	699	2431	-1732	5.02285e+07	1.65945e+08	5.02278e+07	1.65944e+08
643		645195	37905.9	18905.7	32124	23156.5	30971.2	44890.4	39764.6	8328.42	7352.82	243400	401796	0.000190021	0.000180016	0.000170011	0.000160005	0.00015	0.00013125	0.0001125	9.375e-05	7.5e-05	5.625e-05	3.75e-05	1.875e-05	0	16.9765	15.6207	1.7935	1.43335	221662	36186.8	82422.3	340271	0.534595	0.947223	0.930573	4.6341e+08	1.69948e+09	2.88764e+08	1.63374e+09	703	2431	-1728	4.78868e+07	1.58207e+08	4.78862e+07	1.58207e+08
644		646801	38000.3	18952.7	32204	23214.1	31048.3	45002.1	39863.5	8349.14	7371.11	244005	402796	0.000190021	0.000180016	0.000170011	0.000160005	0.00015	0.00013125	0.0001125	9.375e-05	7.5e-05	5.625e-05	3.75e-05	1.875e-05	0	17.1557	15.7857	1.81244	1.44849	224002	36568.9	83292.5	343864	0.45425	0.892031	0.945164	4.69485e+08	1.73849e+09	2.92555e+08	1.6719e+09	705	2461	-1756	4.87581e+07	1.61087e+08	4.87573e+07	1.61086e+08
645		648532	38102	19003.5	32290.2	23276.3	31131.4	45122.6	39970.2	8371.49	7390.84	244658	403874	0.000190021	0.000180016	0.000170011	0.000160005	0.00015	0.00013125	0.0001125	9.375e-05	7.5e-05	5.625e-05	3.75e-05	1.875e-05	0	17.3707	15.9835	1.83515	1.46664	226809	37027.1	84336.2	348173	0.651337	0.949872	0.860409	4.77401e+08	1.76083e+09	2.97774e+08	1.69322e+09	709	2462	-1753	4.45061e+07	1.47036e+08	4.45057e+07	1.47037e+08
646		660373	38797.7	19350.4	32879.7	23701.3	31699.8	45946.5	40700	8524.34	7525.79	249126	411248	0.000190021	0.000180016	0.000170011	0.000160005	0.00015	0.00013125	0.0001125	9.375e-05	7.5e-05	5.625e-05	3.75e-05	1.875e-05	0	18.8912	17.3825	1.99578	1.59502	246662	40268.2	91718.3	378649	0.536171	0.872309	0.937114	5.28623e+08	1.94104e+09	3.29707e+08	1.86617e+09	722	2496	-1774	4.93578e+07	1.63066e+08	4.93572e+07	1.63065e+08
647		661493	38863.5	19383.2	32935.5	23741.4	31753.6	46024.4	40769	8538.79	7538.55	249548	411945	0.000190021	0.000180016	0.000170011	0.000160005	0.00015	0.00013125	0.0001125	9.375e-05	7.5e-05	5.625e-05	3.75e-05	1.875e-05	0	19.035	17.5148	2.01097	1.60715	248540	40574.6	92416.4	381531	0.642402	0.937042	0.976493	5.33021e+08	1.95595e+09	3.32251e+08	1.88039e+09	722	2496	-1774	5.15196e+07	1.70207e+08	5.15191e+07	1.70206e+08
648		639314	37560.4	18733.3	31831.2	22945.4	30688.9	44481.2	39402.1	8252.5	7285.79	241181	398133	0.000190021	0.000180016	0.000170011	0.000160005	0.00015	0.00013125	0.0001125	9.375e-05	7.5e-05	5.625e-05	3.75e-05	1.875e-05	0	16.3759	15.0681	1.73005	1.38265	213820	34906.6	79506.4	328233	0.641814	0.875648	0.980886	4.43571e+08	1.63872e+09	2.76638e+08	1.57589e+09	699	2431	-1732	5.00162e+07	1.65239e+08	5.00157e+07	1.65238e+08
649		654452	38449.8	19176.9	32584.9	23488.7	31415.6	45534.5	40335.1	8447.9	7458.31	246892	407560	0.000190021	0.000180016	0.00017001	0.000160005	0.00015	0.00013125	0.0001125	9.375e-05	7.5e-05	5.625e-05	3.75e-05	1.875e-05	0	18.1309	16.6829	1.91546	1.53082	236735	38647.5	88026.9	363409	0.469077	0.948879	0.976885	5.02638e+08	1.84013e+09	3.13439e+08	1.76892e+09	715	2466	-1751	5.09906e+07	1.68463e+08	5.09898e+07	1.68463e+08
650		625405	36743.3	18325.8	31138.7	22446.2	30021.3	43513.5	38544.9	8072.96	7127.29	235934	389472	0.000190021	0.000180016	0.000170011	0.000160005	0.00015	0.00013125	0.0001125	9.375e-05	7.5e-05	5.625e-05	3.75e-05	1.875e-05	0	14.9589	13.7643	1.58035	1.263	195318	31886.1	72626.7	299831	0.416138	0.918854	0.958345	3.96531e+08	1.45842e+09	2.4736e+08	1.40227e+09	684	2369	-1685	4.78024e+07	1.57931e+08	4.78016e+07	1.5793e+08
651		634670	37287.6	18597.3	31600	22778.7	30466	44158.1	39115.9	8192.55	7232.87	239429	395241	0.000190021	0.000180016	0.000170011	0.000160005	0.00015	0.00013125	0.0001125	9.375e-05	7.5e-05	5.625e-05	3.75e-05	1.875e-05	0	15.9028	14.6328	1.68007	1.3427	207643	33898.2	77209.4	318750	0.492288	0.92197	0.93944	4.26634e+08	1.57078e+09	2.65701e+08	1.51021e+09	691	2399	-1708	4.75541e+07	1.57109e+08	4.75535e+07	1.57109e+08
652		656162	38550.2	19227	32670	23550.1	31497.7	45653.4	40440.4	8469.97	7477.79	247537	408625	0.000190021	0.000180016	0.000170011	0.000160005	0.00015	0.00013125	0.0001125	9.375e-05	7.5e-05	5.625e-05	3.75e-05	1.875e-05	0	18.3504	16.8849	1.93865	1.54936	239601	39115.4	89092.8	367809	0.477884	0.925782	0.937914	5.10454e+08	1.88497e+09	3.18465e+08	1.8127e+09	718	2496	-1778	4.90845e+07	1.62165e+08	4.90838e+07	1.62165e+08
653		646244	37967.6	18936.4	32176.3	23194.2	31021.6	44963.4	39829.2	8341.96	7364.77	243795	402449	0.000190021	0.000180016	0.000170011	0.000160005	0.00015	0.00013125	0.0001125	9.375e-05	7.5e-05	5.625e-05	3.75e-05	1.875e-05	0	17.0915	15.7266	1.80565	1.44307	223164	36432	82980.8	342577	0.492406	0.920956	0.951572	4.66866e+08	1.71111e+09	2.9075e+08	1.64482e+09	703	2431	-1728	4.90466e+07	1.6204e+08	4.9046e+07	1.62039e+08
654		642777	37763.8	18834.8	32003.6	23069.7	30855.1	44722.1	39615.5	8297.19	7325.25	242487	400289	0.000190021	0.000180016	0.00017001	0.000160005	0.00015	0.00013125	0.0001125	9.375e-05	7.5e-05	5.625e-05	3.75e-05	1.875e-05	0	16.7287	15.3927	1.76732	1.41243	218426	35658.6	81219.1	335304	0.716429	0.771756	0.936814	4.55935e+08	1.6744e+09	2.84483e+08	1.60987e+09	703	2431	-1728	4.80282e+07	1.58669e+08	4.80279e+07	1.58667e+08
655		650464	38215.5	19060.1	32386.3	23345.6	31224.1	45257	40089.3	8396.42	7412.86	245387	405077	0.000190021	0.000180016	0.00017001	0.000160005	0.00015	0.00013125	0.0001125	9.375e-05	7.5e-05	5.625e-05	3.75e-05	1.875e-05	0	17.6188	16.2117	1.86135	1.48758	230048	37555.9	85540.5	353145	0.460694	0.873409	0.875029	4.86375e+08	1.78733e+09	3.03641e+08	1.71855e+09	713	2465	-1752	4.53959e+07	1.49979e+08	4.53953e+07	1.49979e+08
656		626958	36834.5	18371.3	31216	22502	30095.8	43621.5	38640.6	8093	7144.98	236520	390439	0.000190021	0.000180016	0.00017001	0.000160005	0.00015	0.00013125	0.0001125	9.375e-05	7.5e-05	5.625e-05	3.75e-05	1.875e-05	0	15.1171	13.9098	1.59706	1.27636	197384	32223.4	73394.8	303002	0.509939	0.938176	0.993191	4.0148e+08	1.474e+09	2.50358e+08	1.41712e+09	685	2369	-1684	4.9664e+07	1.64079e+08	4.96633e+07	1.64079e+08
657		640486	37629.2	18767.7	31889.5	22987.5	30745.2	44562.7	39474.3	8267.62	7299.15	241623	398863	0.000190021	0.000180016	0.000170011	0.000160005	0.00015	0.00013125	0.0001125	9.375e-05	7.5e-05	5.625e-05	3.75e-05	1.875e-05	0	16.4953	15.178	1.74266	1.39272	215379	35161	80085.9	330626	0.609707	0.939245	0.994256	4.47143e+08	1.65079e+09	2.78686e+08	1.58739e+09	699	2431	-1732	5.07906e+07	1.67799e+08	5.079e+07	1.67799e+08
658		652477	38333.7	19119	32486.6	23417.8	31320.8	45397	40213.3	8422.41	7435.8	246147	406330	0.000190021	0.000180016	0.000170011	0.000160005	0.00015	0.00013125	0.0001125	9.375e-05	7.5e-05	5.625e-05	3.75e-05	1.875e-05	0	17.8773	16.4496	1.88866	1.50941	233423	38106.8	86795.5	358326	0.631222	0.908817	0.947334	4.94512e+08	1.81416e+09	3.08523e+08	1.74416e+09	714	2466	-1752	4.92999e+07	1.62874e+08	4.92995e+07	1.62873e+08
659		647412	38036.2	18970.6	32234.4	23236.1	31077.6	45044.7	39901.2	8357.03	7378.08	244236	403176	0.000190021	0.000180016	0.00017001	0.000160005	0.00015	0.00013125	0.0001125	9.375e-05	7.5e-05	5.625e-05	3.75e-05	1.875e-05	0	17.229	15.8531	1.82018	1.45468	224960	36725.1	83648.4	345333	0.652526	0.87455	0.947002	4.72421e+08	1.74599e+09	2.94567e+08	1.67905e+09	707	2461	-1754	4.89002e+07	1.61552e+08	4.88998e+07	1.61551e+08
660		653677	38404.3	19154.2	32546.3	23460.9	31378.4	45480.6	40287.3	8437.9	7449.48	246599	407078	0.000190021	0.000180016	0.000170011	0.000160005	0.00015	0.00013125	0.0001125	9.375e-05	7.5e-05	5.625e-05	3.75e-05	1.875e-05	0	18.0314	16.5914	1.90494	1.52242	235436	38435.4	87543.8	361415	0.711413	0.933967	0.968544	4.99634e+08	1.82994e+09	3.11697e+08	1.75921e+09	715	2466	-1751	5.04969e+07	1.66827e+08	5.04965e+07	1.66826e+08
661		654846	38472.9	19188.5	32604.5	23502.9	31434.5	45561.9	40359.3	8452.99	7462.8	247040	407806	0.000190021	0.000180016	0.000170011	0.000160005	0.00015	0.00013125	0.0001125	9.375e-05	7.5e-05	5.625e-05	3.75e-05	1.875e-05	0	18.1815	16.7295	1.9208	1.53509	237395	38755.3	88272.4	364423	0.602238	0.906321	0.942969	5.04595e+08	1.84531e+09	3.14754e+08	1.77386e+09	716	2466	-1750	4.92508e+07	1.62712e+08	4.92503e+07	1.62711e+08
662		643470	37804.5	18855.1	32038.1	23094.6	30888.4	44770.3	39658.2	8306.14	7333.15	242749	400721	0.000190021	0.000180016	0.000170011	0.000160005	0.00015	0.00013125	0.0001125	9.375e-05	7.5e-05	5.625e-05	3.75e-05	1.875e-05	0	16.7993	15.4577	1.77478	1.41839	219348	35809	81561.8	336719	0.603062	0.883495	0.940309	4.58063e+08	1.68154e+09	2.85702e+08	1.61667e+09	703	2431	-1728	4.82587e+07	1.59434e+08	4.82582e+07	1.59433e+08
663		645582	37928.6	18917	32143.3	23170.4	30989.8	44917.3	39788.4	8333.4	7357.22	243545	402036	0.000190021	0.000180016	0.000170011	0.000160005	0.00015	0.00013125	0.0001125	9.375e-05	7.5e-05	5.625e-05	3.75e-05	1.875e-05	0	17.018	15.6589	1.79788	1.43685	222203	36275.2	82623.6	341102	0.596635	0.964547	0.988505	4.64658e+08	1.70367e+09	2.8948e+08	1.63774e+09	703	2431	-1728	5.08985e+07	1.68156e+08	5.08979e+07	1.68156e+08
664		649004	38129.7	19017.3	32313.7	23293.2	31154.1	45155.4	39999.3	8377.58	7396.23	244837	404168	0.000190021	0.000180016	0.000170011	0.000160005	0.00015	0.00013125	0.0001125	9.375e-05	7.5e-05	5.625e-05	3.75e-05	1.875e-05	0	17.4314	16.0393	1.84156	1.47176	227601	37156.4	84630.7	349388	0.472785	0.911062	0.951382	4.79212e+08	1.76704e+09	2.98828e+08	1.69914e+09	709	2462	-1753	4.92461e+07	1.62699e+08	4.92454e+07	1.62699e+08
665		647609	38047.7	18976.4	32244.2	23243.1	31087.1	45058.3	39913.3	8359.57	7380.32	244310	403299	0.000190021	0.000180016	0.000170011	0.000160005	0.00015	0.00013125	0.0001125	9.375e-05	7.5e-05	5.625e-05	3.75e-05	1.875e-05	0	17.2532	15.8754	1.82274	1.45672	225275	36776.7	83765.9	345818	0.414666	0.79747	0.95876	4.73144e+08	1.74846e+09	2.94986e+08	1.68141e+09	707	2461	-1754	4.95209e+07	1.63607e+08	4.95201e+07	1.63605e+08
666		627619	36873.3	18390.7	31248.9	22525.7	30127.5	43667.5	38681.3	8101.54	7152.52	236769	390850	0.000190021	0.000180016	0.000170011	0.000160005	0.00015	0.00013125	0.0001125	9.375e-05	7.5e-05	5.625e-05	3.75e-05	1.875e-05	0	15.1844	13.9718	1.60418	1.28205	198263	32366.9	73721.7	304352	0.671184	0.959521	0.959712	4.03779e+08	1.48063e+09	2.51823e+08	1.42344e+09	686	2369	-1683	4.80416e+07	1.58716e+08	4.80412e+07	1.58716e+08
667		630815	37061.1	18484.3	31408	22640.4	30280.9	43889.9	38878.3	8142.79	7188.93	237975	392840	0.000190021	0.000180016	0.000170011	0.000160005	0.00015	0.00013125	0.0001125	9.375e-05	7.5e-05	5.625e-05	3.75e-05	1.875e-05	0	15.51	14.2714	1.63857	1.30954	202514	33060.9	75302.4	310878	0.520626	0.950997	0.928118	4.14634e+08	1.53159e+09	2.5863e+08	1.47287e+09	690	2399	-1709	4.66958e+07	1.54273e+08	4.66952e+07	1.54273e+08
668		643788	37823.3	18864.4	32054	23106	30903.7	44792.5	39677.8	8310.25	7336.78	242869	400919	0.000190021	0.000180016	0.00017001	0.000160005	0.00015	0.00013125	0.0001125	9.375e-05	7.5e-05	5.625e-05	3.75e-05	1.875e-05	0	16.8317	15.4875	1.77821	1.42113	219772	35878.2	81719.4	337369	0.577896	0.85257	0.982774	4.59043e+08	1.68483e+09	2.86263e+08	1.6198e+09	703	2431	-1728	5.04628e+07	1.66716e+08	5.04622e+07	1.66714e+08
669		626634	36815.4	18361.8	31199.9	22490.3	30080.2	43599	38620.6	8088.82	7141.28	236397	390237	0.000190021	0.000180016	0.000170011	0.000160005	0.00015	0.00013125	0.0001125	9.375e-05	7.5e-05	5.625e-05	3.75e-05	1.875e-05	0	15.084	13.8794	1.59357	1.27357	196952	32152.9	73234.3	302339	0.691847	0.922195	0.896987	4.00517e+08	1.47074e+09	2.49803e+08	1.41402e+09	685	2369	-1684	4.48315e+07	1.4811e+08	4.48312e+07	1.4811e+08
670		645972	37951.6	18928.4	32162.7	23184.4	31008.5	44944.5	39812.4	8338.44	7361.67	243693	402280	0.000190021	0.000180016	0.000170011	0.000160005	0.00015	0.00013125	0.0001125	9.375e-05	7.5e-05	5.625e-05	3.75e-05	1.875e-05	0	17.061	15.6985	1.80242	1.44048	222765	36366.8	82832.3	341964	0.649599	0.898437	0.969426	4.65949e+08	1.70802e+09	2.90222e+08	1.64188e+09	703	2431	-1728	4.99467e+07	1.6501e+08	4.99463e+07	1.65009e+08
671		661097	38840.2	19371.6	32915.8	23727.2	31734.6	45996.8	40744.6	8533.68	7534.04	249399	411699	0.000190021	0.000180016	0.000170011	0.000160005	0.00015	0.00013125	0.0001125	9.375e-05	7.5e-05	5.625e-05	3.75e-05	1.875e-05	0	18.9842	17.4681	2.0056	1.60286	247876	40466.3	92169.6	380512	0.439072	0.912163	0.965227	5.31466e+08	1.95068e+09	3.31352e+08	1.87536e+09	722	2496	-1774	5.08935e+07	1.68142e+08	5.08927e+07	1.68142e+08
672		638462	37510.4	18708.4	31788.8	22914.8	30648	44421.9	39349.6	8241.5	7276.08	240859	397603	0.000190021	0.000180016	0.000170011	0.000160005	0.00015	0.00013125	0.0001125	9.375e-05	7.5e-05	5.625e-05	3.75e-05	1.875e-05	0	16.2891	14.9883	1.72088	1.37532	212687	34721.6	79085	326494	0.600165	0.913043	0.951632	4.40618e+08	1.62958e+09	2.74792e+08	1.56717e+09	698	2430	-1732	4.84597e+07	1.60098e+08	4.84592e+07	1.60098e+08
673		654427	38448.3	19176.2	32583.7	23487.8	31414.4	45532.7	40333.5	8447.58	7458.02	246882	407545	0.000190021	0.000180016	0.000170011	0.000160005	0.00015	0.00013125	0.0001125	9.375e-05	7.5e-05	5.625e-05	3.75e-05	1.875e-05	0	18.1277	16.68	1.91511	1.53055	236693	38640.6	88011.2	363344	0.584904	0.91551	0.88945	5.0254e+08	1.8398e+09	3.13383e+08	1.76861e+09	715	2466	-1751	4.64259e+07	1.53379e+08	4.64255e+07	1.5338e+08
674		650214	38200.8	19052.7	32373.9	23336.6	31212.1	45239.6	40073.8	8393.19	7410.01	245293	404921	0.000190021	0.000180016	0.000170011	0.000160005	0.00015	0.00013125	0.0001125	9.375e-05	7.5e-05	5.625e-05	3.75e-05	1.875e-05	0	17.5867	16.1822	1.85796	1.48487	229629	37487.4	85384.7	352501	0.610457	0.900574	0.966175	4.85412e+08	1.78404e+09	3.03081e+08	1.71542e+09	713	2465	-1752	5.01058e+07	1.65537e+08	5.01053e+07	1.65536e+08
675		655087	38487.1	19195.5	32616.5	23511.5	31446	45578.6	40374.2	8456.1	7465.54	247131	407956	0.000190021	0.000180016	0.000170011	0.000160005	0.00015	0.00013125	0.0001125	9.375e-05	7.5e-05	5.625e-05	3.75e-05	1.875e-05	0	18.2124	16.7579	1.92406	1.5377	237799	38821.1	88422.5	365042	0.5784	0.869122	0.976069	5.05894e+08	1.87065e+09	3.15661e+08	1.79905e+09	717	2496	-1779	5.09981e+07	1.68485e+08	5.09975e+07	1.68483e+08
676		637733	37467.5	18687	31752.5	22888.7	30613	44371.2	39304.6	8232.09	7267.78	240584	397149	0.000190021	0.000180016	0.000170011	0.000160005	0.00015	0.00013125	0.0001125	9.375e-05	7.5e-05	5.625e-05	3.75e-05	1.875e-05	0	16.2148	14.9199	1.71303	1.36905	211717	34563.3	78724.4	325005	0.745208	0.957973	0.836177	4.37742e+08	1.60233e+09	2.7286e+08	1.54027e+09	696	2400	-1704	4.25331e+07	1.40516e+08	4.25329e+07	1.40517e+08
677		636975	37423	18664.8	31714.7	22861.4	30576.6	44318.4	39257.9	8222.3	7259.13	240298	396676	0.000190021	0.000180016	0.000170011	0.000160005	0.00015	0.00013125	0.0001125	9.375e-05	7.5e-05	5.625e-05	3.75e-05	1.875e-05	0	16.1376	14.8488	1.70487	1.36252	210708	34398.6	78349.2	323456	0.708674	0.851082	0.932974	4.34742e+08	1.59461e+09	2.70842e+08	1.53292e+09	694	2400	-1706	4.73996e+07	1.56593e+08	4.73993e+07	1.56592e+08
678		635780	37352.8	18629.8	31655.2	22818.6	30519.2	44235.3	39184.2	8206.87	7245.51	239847	395932	0.000190021	0.000180016	0.000170011	0.000160005	0.00015	0.00013125	0.0001125	9.375e-05	7.5e-05	5.625e-05	3.75e-05	1.875e-05	0	16.0158	14.7368	1.69201	1.35224	209118	34139	77758.1	321016	0.551551	0.934732	0.847519	4.30762e+08	1.58246e+09	2.68403e+08	1.52135e+09	693	2400	-1707	4.29768e+07	1.41985e+08	4.29763e+07	1.41986e+08
679		661332	38854	19378.5	32927.5	23735.7	31745.9	46013.2	40759.1	8536.72	7536.72	249487	411845	0.000190021	0.000180016	0.000170011	0.000160005	0.00015	0.00013125	0.0001125	9.375e-05	7.5e-05	5.625e-05	3.75e-05	1.875e-05	0	19.0143	17.4958	2.00879	1.60541	248270	40530.6	92316.1	381116	0.460139	0.882486	0.972081	5.32388e+08	1.95381e+09	3.31885e+08	1.87835e+09	722	2496	-1774	5.12732e+07	1.69396e+08	5.12725e+07	1.69395e+08
680		634719	37290.5	18598.7	31602.4	22780.5	30468.4	44161.5	39118.9	8193.19	7233.43	239448	395272	0.000190021	0.000180016	0.000170011	0.000160005	0.00015	0.00013125	0.0001125	9.375e-05	7.5e-05	5.625e-05	3.75e-05	1.875e-05	0	15.9078	14.6374	1.6806	1.34312	207708	33908.8	77233.7	318851	0.48038	0.932204	0.991043	4.26782e+08	1.57128e+09	2.65786e+08	1.51069e+09	691	2399	-1708	5.01699e+07	1.65751e+08	5.01692e+07	1.6575e+08
681		634792	37294.8	18600.9	31606.1	22783.1	30471.9	44166.6	39123.4	8194.13	7234.26	239475	395317	0.000190021	0.000180016	0.000170011	0.000160005	0.00015	0.00013125	0.0001125	9.375e-05	7.5e-05	5.625e-05	3.75e-05	1.875e-05	0	15.9152	14.6442	1.68138	1.34375	207805	33924.7	77269.8	319000	0.495556	0.918793	0.994799	4.27001e+08	1.57203e+09	2.65912e+08	1.51139e+09	691	2399	-1708	5.03659e+07	1.66398e+08	5.03652e+07	1.66397e+08
682		660665	38814.8	19359	32894.2	23711.7	31713.8	45966.7	40717.9	8528.1	7529.11	249235	411429	0.000190021	0.000180016	0.000170011	0.000160005	0.00015	0.00013125	0.0001125	9.375e-05	7.5e-05	5.625e-05	3.75e-05	1.875e-05	0	18.9286	17.4169	1.99973	1.59817	247150	40347.8	91899.8	379398	0.522728	0.888077	0.978193	5.29766e+08	1.94492e+09	3.30368e+08	1.86987e+09	722	2496	-1774	5.15439e+07	1.70289e+08	5.15432e+07	1.70288e+08
683		637123	37431.7	18669.1	31722.1	22866.8	30583.7	44328.8	39267	8224.22	7260.82	240354	396769	0.000190021	0.000180016	0.000170011	0.000160005	0.00015	0.00013125	0.0001125	9.375e-05	7.5e-05	5.625e-05	3.75e-05	1.875e-05	0	16.1527	14.8627	1.70647	1.3638	210906	34430.8	78422.7	323759	0.469047	0.921647	0.854964	4.35192e+08	1.59612e+09	2.711e+08	1.53436e+09	694	2400	-1706	4.34454e+07	1.43535e+08	4.34448e+07	1.43536e+08
684		647039	38014.2	18959.7	32215.8	23222.7	31059.7	45018.7	39878.2	8352.21	7373.83	244095	402944	0.000190021	0.000180016	0.000170011	0.000160005	0.00015	0.00013125	0.0001125	9.375e-05	7.5e-05	5.625e-05	3.75e-05	1.875e-05	0	17.1839	15.8116	1.81541	1.45087	224370	36629	83429.3	344429	0.590458	0.931818	0.980968	4.70693e+08	1.74138e+09	2.93408e+08	1.67465e+09	706	2461	-1755	5.06244e+07	1.67251e+08	5.06238e+07	1.6725e+08
685		625078	36724	18316.2	31122.4	22434.5	30005.5	43490.7	38524.7	8068.73	7123.55	235810	389268	0.000190021	0.000180016	0.000170011	0.000160005	0.00015	0.00013125	0.0001125	9.375e-05	7.5e-05	5.625e-05	3.75e-05	1.875e-05	0	14.9255	13.7336	1.57682	1.26019	194883	31815	72464.7	299162	0.690162	0.856934	0.956251	3.9518e+08	1.45514e+09	2.4642e+08	1.39914e+09	683	2369	-1686	4.76746e+07	1.57502e+08	4.76742e+07	1.57501e+08
686		626304	36796.1	18352.1	31183.5	22478.5	30064.4	43576.1	38600.3	8084.57	7137.53	236273	390031	0.000190021	0.000180016	0.000170011	0.000160005	0.00015	0.00013125	0.0001125	9.375e-05	7.5e-05	5.625e-05	3.75e-05	1.875e-05	0	15.0505	13.8486	1.59003	1.27074	196514	32081.4	73071.4	301667	0.514511	0.946604	0.972164	3.99539e+08	1.46744e+09	2.49239e+08	1.41087e+09	685	2369	-1684	4.8562e+07	1.60438e+08	4.85613e+07	1.60438e+08
687		627203	36848.8	18378.5	31228.2	22510.7	30107.5	43638.6	38655.6	8096.16	7147.77	236612	390591	0.000190021	0.000180016	0.000170011	0.000160005	0.00015	0.00013125	0.0001125	9.375e-05	7.5e-05	5.625e-05	3.75e-05	1.875e-05	0	15.142	13.9328	1.59969	1.27846	197709	32276.4	73515.7	303501	0.576718	0.942827	0.935481	4.02207e+08	1.47645e+09	2.50777e+08	1.41946e+09	685	2369	-1684	4.67971e+07	1.54606e+08	4.67965e+07	1.54606e+08
688		631143	37080.3	18493.9	31424.4	22652.1	30296.7	43912.7	38898.5	8147.02	7192.67	238098	393044	0.000190021	0.000180016	0.000170011	0.000160005	0.00015	0.00013125	0.0001125	9.375e-05	7.5e-05	5.625e-05	3.75e-05	1.875e-05	0	15.5434	14.3021	1.6421	1.31236	202950	33132.1	75464.6	311547	0.48231	0.787261	0.97492	4.15616e+08	1.53492e+09	2.59195e+08	1.47605e+09	690	2399	-1709	4.90756e+07	1.62134e+08	4.90749e+07	1.62132e+08
689		637301	37442.1	18674.4	31731	22873.2	30592.3	44341.2	39278	8226.51	7262.85	240422	396880	0.000190021	0.000180016	0.000170011	0.000160005	0.00015	0.00013125	0.0001125	9.375e-05	7.5e-05	5.625e-05	3.75e-05	1.875e-05	0	16.1708	14.8794	1.70838	1.36533	211143	34469.5	78510.7	324123	0.455132	0.917446	0.992727	4.36087e+08	1.59794e+09	2.71764e+08	1.53609e+09	695	2400	-1705	5.04594e+07	1.66708e+08	5.04586e+07	1.66707e+08
690		639486	37570.5	18738.4	31839.8	22951.6	30697.2	44493.2	39412.7	8254.72	7287.75	241246	398240	0.000190021	0.000180016	0.000170011	0.000160005	0.00015	0.00013125	0.0001125	9.375e-05	7.5e-05	5.625e-05	3.75e-05	1.875e-05	0	16.3934	15.0842	1.7319	1.38412	214049	34943.9	79591.4	328584	0.562602	0.946954	0.923877	4.44095e+08	1.64049e+09	2.76939e+08	1.57757e+09	699	2431	-1732	4.71216e+07	1.55679e+08	4.71211e+07	1.55679e+08
691		659432	38742.4	19322.9	32832.9	23667.5	31654.6	45881	40642	8512.19	7515.06	248770	410662	0.000190021	0.000180016	0.000170011	0.000160005	0.00015	0.00013125	0.0001125	9.375e-05	7.5e-05	5.625e-05	3.75e-05	1.875e-05	0	18.7703	17.2713	1.98301	1.58481	245084	40010.5	91131.5	376226	0.511507	0.924598	0.908676	5.24452e+08	1.92851e+09	3.2709e+08	1.85422e+09	721	2496	-1775	4.77917e+07	1.57893e+08	4.77911e+07	1.57893e+08
692		649642	38167.2	19036	32345.4	23316.1	31184.7	45199.8	40038.6	8385.81	7403.49	245077	404565	0.000190021	0.000180016	0.000170011	0.000160005	0.00015	0.00013125	0.0001125	9.375e-05	7.5e-05	5.625e-05	3.75e-05	1.875e-05	0	17.5132	16.1146	1.8502	1.47867	228670	37330.9	85028.2	351029	0.639395	0.896747	0.934125	4.82473e+08	1.77579e+09	3.01063e+08	1.70751e+09	711	2463	-1752	4.84014e+07	1.59905e+08	4.8401e+07	1.59904e+08
693		643961	37833.4	18869.5	32062.6	23112.2	30912	44804.5	39688.5	8312.48	7338.75	242934	401027	0.000190021	0.000180016	0.000170011	0.000160005	0.00015	0.00013125	0.0001125	9.375e-05	7.5e-05	5.625e-05	3.75e-05	1.875e-05	0	16.8493	15.5037	1.78006	1.42262	220001	35915.7	81804.8	337722	0.51263	0.933317	0.968321	4.59573e+08	1.68661e+09	2.86567e+08	1.62149e+09	703	2431	-1728	4.97336e+07	1.64309e+08	4.97329e+07	1.64309e+08
694		641407	37683.4	18794.7	31935.4	23020.6	30789.4	44626.9	39531.1	8279.52	7309.65	241971	399437	0.000190021	0.000180016	0.000170011	0.000160005	0.00015	0.00013125	0.0001125	9.375e-05	7.5e-05	5.625e-05	3.75e-05	1.875e-05	0	16.5892	15.2644	1.75258	1.40065	216605	35361.2	80541.9	332508	0.658488	0.881147	0.963577	4.49958e+08	1.66029e+09	2.80297e+08	1.59643e+09	699	2431	-1732	4.92946e+07	1.62855e+08	4.92942e+07	1.62854e+08
695		654918	38477.2	19190.6	32608.1	23505.5	31438	45566.9	40363.8	8453.92	7463.62	247068	407851	0.000190021	0.000180016	0.000170011	0.000160005	0.00015	0.00013125	0.0001125	9.375e-05	7.5e-05	5.625e-05	3.75e-05	1.875e-05	0	18.1907	16.738	1.92178	1.53587	237516	38775	88317.4	364609	0.537532	0.875916	0.904494	5.0524e+08	1.86841e+09	3.15281e+08	1.79692e+09	717	2496	-1779	4.72462e+07	1.5609e+08	4.72457e+07	1.5609e+08
696		629952	37010.4	18459	31365.1	22609.4	30239.5	43829.8	38825.1	8131.65	7179.1	237649	392303	0.000190021	0.000180016	0.000170011	0.000160005	0.00015	0.00013125	0.0001125	9.375e-05	7.5e-05	5.625e-05	3.75e-05	1.875e-05	0	15.4221	14.1905	1.62928	1.30211	201366	32873.5	74875.5	309115	0.730181	0.872241	0.967188	4.11686e+08	1.52282e+09	2.56778e+08	1.46452e+09	689	2399	-1710	4.85961e+07	1.60546e+08	4.85957e+07	1.60545e+08
697		639137	37550	18728.1	31822.4	22939	30680.4	44468.9	39391.1	8250.21	7283.77	241114	398023	0.000190021	0.000180016	0.000170011	0.000160005	0.00015	0.00013125	0.0001125	9.375e-05	7.5e-05	5.625e-05	3.75e-05	1.875e-05	0	16.3578	15.0515	1.72814	1.38112	213584	34868.1	79418.6	327871	0.675898	0.874676	0.92529	4.4303e+08	1.63689e+09	2.76328e+08	1.57415e+09	699	2431	-1732	4.71686e+07	1.55831e+08	4.71682e+07	1.5583e+08
698		629831	37003.3	18455.5	31359.1	22605.1	30233.7	43821.5	38817.6	8130.09	7177.73	237604	392228	0.000190021	0.000180016	0.000170011	0.000160005	0.00015	0.00013125	0.0001125	9.375e-05	7.5e-05	5.625e-05	3.75e-05	1.875e-05	0	15.4098	14.1792	1.62799	1.30108	201206	32847.3	74816	308869	0.677553	0.861935	0.950644	4.11326e+08	1.5216e+09	2.56571e+08	1.46335e+09	689	2399	-1710	4.77554e+07	1.5777e+08	4.7755e+07	1.57769e+08
699		632306	37148.7	18528	31482.3	22693.9	30352.5	43993.6	38970.2	8162.03	7205.93	238537	393769	0.000190021	0.000180016	0.000170011	0.000160005	0.00015	0.00013125	0.0001125	9.375e-05	7.5e-05	5.625e-05	3.75e-05	1.875e-05	0	15.6619	14.4112	1.65462	1.32236	204498	33384.7	76039.9	313922	0.496259	0.927382	0.966424	4.19521e+08	1.54675e+09	2.61617e+08	1.48731e+09	691	2399	-1708	4.87378e+07	1.61019e+08	4.87371e+07	1.61019e+08
700		655750	38526.1	19215	32649.6	23535.3	31477.9	45624.8	40415.1	8464.66	7473.11	247381	408369	0.000190021	0.000180016	0.000170011	0.000160005	0.00015	0.00013125	0.0001125	9.375e-05	7.5e-05	5.625e-05	3.75e-05	1.875e-05	0	18.2976	16.8363	1.93307	1.54489	238911	39002.8	88836.3	366751	0.591096	0.925112	0.9921	5.08853e+08	1.87949e+09	3.17536e+08	1.80748e+09	718	2496	-1778	5.18882e+07	1.71426e+08	5.18876e+07	1.71425e+08
701		640657	37639.3	18772.7	31898.1	22993.6	30753.4	44574.6	39484.8	8269.83	7301.09	241687	398969	0.000190021	0.000180016	0.000170011	0.000160005	0.00015	0.00013125	0.0001125	9.375e-05	7.5e-05	5.625e-05	3.75e-05	1.875e-05	0	16.5127	15.194	1.7445	1.39419	215606	35198.2	80170.5	330975	0.691024	0.972663	0.826098	4.47665e+08	1.65255e+09	2.78985e+08	1.58906e+09	699	2431	-1732	4.22128e+07	1.39459e+08	4.22126e+07	1.39461e+08
702		649719	38171.7	19038.2	32349.3	23318.9	31188.4	45205.2	40043.4	8386.81	7404.38	245106	404613	0.000190021	0.000180016	0.000170011	0.000160005	0.00015	0.00013125	0.0001125	9.375e-05	7.5e-05	5.625e-05	3.75e-05	1.875e-05	0	17.5232	16.1238	1.85126	1.47951	228800	37352.1	85076.5	351229	0.769552	0.90338	0.912462	4.82771e+08	1.77681e+09	3.01236e+08	1.70848e+09	711	2463	-1752	4.72855e+07	1.56215e+08	4.72853e+07	1.56215e+08
703		638632	37520.4	18713.4	31797.3	22921	30656.2	44433.8	39360.1	8243.7	7278.03	240924	397709	0.000190021	0.000180016	0.000170011	0.000160005	0.00015	0.00013125	0.0001125	9.375e-05	7.5e-05	5.625e-05	3.75e-05	1.875e-05	0	16.3065	15.0042	1.72271	1.37678	212913	34758.6	79169.2	326841	0.587408	0.934986	0.991385	4.41136e+08	1.63134e+09	2.75089e+08	1.56884e+09	698	2430	-1732	5.04973e+07	1.66831e+08	5.04967e+07	1.6683e+08
704		626814	36826	18367.1	31208.9	22496.8	30088.9	43611.5	38631.7	8091.15	7143.34	236465	390349	0.000190021	0.000180016	0.000170011	0.000160005	0.00015	0.00013125	0.0001125	9.375e-05	7.5e-05	5.625e-05	3.75e-05	1.875e-05	0	15.1025	13.8964	1.59551	1.27512	197193	32192.1	73323.6	302708	0.6461	0.978628	0.971376	4.01053e+08	1.47256e+09	2.50112e+08	1.41574e+09	685	2369	-1684	4.85629e+07	1.60439e+08	4.85624e+07	1.60439e+08
705		637520	37455	18680.8	31741.9	22881	30602.8	44356.4	39291.5	8229.34	7265.35	240504	397016	0.000190021	0.000180016	0.00017001	0.000160005	0.00015	0.00013125	0.0001125	9.375e-05	7.5e-05	5.625e-05	3.75e-05	1.875e-05	0	16.1931	14.8999	1.71074	1.36721	211433	34517	78618.9	324569	0.540376	0.950237	0.968537	4.3675e+08	1.60016e+09	2.72144e+08	1.53821e+09	695	2400	-1705	4.92473e+07	1.62702e+08	4.92467e+07	1.62702e+08
706		632186	37141.6	18524.5	31476.3	22689.6	30346.7	43985.2	38962.7	8160.48	7204.56	238492	393694	0.000190021	0.000180016	0.000170011	0.000160005	0.00015	0.00013125	0.0001125	9.375e-05	7.5e-05	5.625e-05	3.75e-05	1.875e-05	0	15.6497	14.3999	1.65332	1.32133	204338	33358.6	75980.4	313676	0.555746	0.934514	0.94973	4.19159e+08	1.54552e+09	2.61409e+08	1.48615e+09	691	2399	-1708	4.78871e+07	1.58208e+08	4.78865e+07	1.58208e+08
707		627035	36839	18373.5	31219.8	22504.7	30099.5	43626.9	38645.3	8093.99	7145.86	236549	390486	0.000190021	0.000180016	0.000170011	0.000160005	0.00015	0.00013125	0.0001125	9.375e-05	7.5e-05	5.625e-05	3.75e-05	1.875e-05	0	15.1249	13.917	1.59789	1.27702	197486	32240	73432.6	303158	0.535367	0.906535	0.955517	4.01708e+08	1.47477e+09	2.50489e+08	1.41785e+09	685	2369	-1684	4.77862e+07	1.57875e+08	4.77856e+07	1.57874e+08
708		647354	38032.7	18968.9	32231.5	23234	31074.8	45040.6	39897.6	8356.27	7377.41	244214	403140	0.000190021	0.000180016	0.000170011	0.000160005	0.00015	0.00013125	0.0001125	9.375e-05	7.5e-05	5.625e-05	3.75e-05	1.875e-05	0	17.2219	15.8465	1.81942	1.45407	224866	36709.9	83613.7	345190	0.656336	0.911243	0.886232	4.72207e+08	1.74526e+09	2.94443e+08	1.67835e+09	707	2461	-1754	4.57584e+07	1.51173e+08	4.57581e+07	1.51173e+08
709		638224	37496.4	18701.4	31776.9	22906.3	30636.6	44405.4	39334.9	8238.43	7273.37	240770	397454	0.000190021	0.000180016	0.00017001	0.000160005	0.00015	0.00013125	0.0001125	9.375e-05	7.5e-05	5.625e-05	3.75e-05	1.875e-05	0	16.2649	14.966	1.71832	1.37327	212370	34669.9	78967.3	326008	0.501178	0.947787	0.877371	4.39894e+08	1.62713e+09	2.74376e+08	1.56483e+09	698	2430	-1732	4.46611e+07	1.47551e+08	4.46606e+07	1.47552e+08
710		630278	37029.5	18468.6	31381.3	22621.1	30255.1	43852.5	38845.1	8135.85	7182.81	237772	392506	0.000190021	0.000180016	0.000170011	0.000160005	0.00015	0.00013125	0.0001125	9.375e-05	7.5e-05	5.625e-05	3.75e-05	1.875e-05	0	15.4553	14.221	1.63279	1.30491	201799	32944.2	75036.6	309780	0.679335	0.916755	0.999714	4.13024e+08	1.52613e+09	2.57704e+08	1.46767e+09	690	2399	-1709	5.02558e+07	1.66031e+08	5.02554e+07	1.6603e+08
711		665218	39082.3	19492.4	33120.9	23875.1	31932.4	46283.5	40998.6	8586.87	7581	250953	414265	0.000190021	0.000180016	0.000170011	0.000160005	0.00015	0.00013125	0.0001125	9.375e-05	7.5e-05	5.625e-05	3.75e-05	1.875e-05	0	19.5132	17.9549	2.0615	1.64753	254784	41594.1	94738.3	391117	0.606096	0.932163	0.848504	5.49527e+08	2.02934e+09	3.42553e+08	1.95144e+09	726	2526	-1800	4.50193e+07	1.48732e+08	4.50189e+07	1.48733e+08
712		650826	38236.7	19070.7	32404.4	23358.6	31241.5	45282.2	40111.6	8401.1	7416.99	245524	405302	0.000190021	0.000180016	0.000170011	0.000160005	0.00015	0.00013125	0.0001125	9.375e-05	7.5e-05	5.625e-05	3.75e-05	1.875e-05	0	17.6653	16.2545	1.86627	1.49151	230655	37655	85766.3	354077	0.677725	0.959342	0.992419	4.88136e+08	1.79246e+09	3.04817e+08	1.72346e+09	714	2466	-1752	5.15156e+07	1.70193e+08	5.15151e+07	1.70193e+08
713		614724	36115.7	18012.8	30606.9	22062.9	29508.5	42770.4	37886.6	7935.09	7005.56	231904	382820	0.000190021	0.000180016	0.000170011	0.000160005	0.00015	0.00013125	0.0001125	9.375e-05	7.5e-05	5.625e-05	3.75e-05	1.875e-05	0	13.8707	12.763	1.46539	1.17113	181110	29566.6	67343.6	278020	0.58909	0.855939	0.898936	3.61277e+08	1.33356e+09	2.2532e+08	1.28238e+09	672	2336	-1664	4.40744e+07	1.4561e+08	4.4074e+07	1.4561e+08
714		650243	38202.5	19053.6	32375.3	23337.7	31213.5	45241.6	40075.6	8393.57	7410.34	245304	404939	0.000190021	0.000180016	0.00017001	0.000160005	0.00015	0.00013125	0.0001125	9.375e-05	7.5e-05	5.625e-05	3.75e-05	1.875e-05	0	17.5904	16.1856	1.85836	1.48519	229678	37495.4	85402.9	352576	0.508391	0.918291	0.853805	4.85524e+08	1.78443e+09	3.03146e+08	1.71578e+09	713	2465	-1752	4.42801e+07	1.46292e+08	4.42796e+07	1.46293e+08
715		646038	37955.5	18930.4	32166	23186.8	31011.7	44949.1	39816.5	8339.3	7362.43	243718	402321	0.000190021	0.000180016	0.000170011	0.000160005	0.00015	0.00013125	0.0001125	9.375e-05	7.5e-05	5.625e-05	3.75e-05	1.875e-05	0	17.0683	15.7052	1.8032	1.44111	222861	36382.6	82868.1	342112	0.657369	0.845707	0.961758	4.6617e+08	1.70877e+09	2.90349e+08	1.64259e+09	703	2431	-1728	4.95568e+07	1.63721e+08	4.95564e+07	1.6372e+08
716		651079	38251.6	19078.1	32417	23367.7	31253.7	45299.8	40127.2	8404.37	7419.87	245619	405460	0.000190021	0.000180016	0.000170011	0.000160005	0.00015	0.00013125	0.0001125	9.375e-05	7.5e-05	5.625e-05	3.75e-05	1.875e-05	0	17.6978	16.2844	1.8697	1.49425	231080	37724.3	85924.3	354729	0.473216	0.894177	0.886736	4.89113e+08	1.79579e+09	3.05386e+08	1.72663e+09	714	2466	-1752	4.60468e+07	1.52129e+08	4.60462e+07	1.52129e+08
717		629427	36979.5	18443.6	31338.9	22590.6	30214.3	43793.3	38792.7	8124.87	7173.12	237451	391976	0.000190021	0.000180016	0.000170011	0.000160005	0.00015	0.00013125	0.0001125	9.375e-05	7.5e-05	5.625e-05	3.75e-05	1.875e-05	0	15.3686	14.1413	1.62363	1.2976	200668	32759.5	74615.9	308043	0.619824	0.890652	0.930653	4.09808e+08	1.49877e+09	2.55567e+08	1.44072e+09	688	2369	-1681	4.67209e+07	1.54353e+08	4.67205e+07	1.54353e+08
718		660764	38820.6	19361.9	32899.2	23715.3	31718.6	45973.6	40724.1	8529.38	7530.24	249273	411491	0.000190021	0.000180016	0.000170011	0.000160005	0.00015	0.00013125	0.0001125	9.375e-05	7.5e-05	5.625e-05	3.75e-05	1.875e-05	0	18.9413	17.4287	2.00108	1.59925	247317	40375	91961.7	379654	0.674171	0.912132	0.992722	5.30156e+08	1.94624e+09	3.30594e+08	1.87113e+09	722	2496	-1774	5.23182e+07	1.72844e+08	5.23177e+07	1.72843e+08
719		652301	38323.4	19113.9	32477.8	23411.5	31312.3	45384.8	40202.5	8420.14	7433.8	246080	406221	0.000190021	0.000180016	0.000170011	0.000160005	0.00015	0.00013125	0.0001125	9.375e-05	7.5e-05	5.625e-05	3.75e-05	1.875e-05	0	17.8547	16.4288	1.88628	1.5075	233129	38058.8	86686.1	357874	0.469223	0.843109	0.986825	4.93833e+08	1.81185e+09	3.08129e+08	1.74195e+09	714	2466	-1752	5.13401e+07	1.69616e+08	5.13393e+07	1.69615e+08
720		636722	37408.1	18657.4	31702.2	22852.4	30564.5	44300.9	39242.3	8219.04	7256.26	240203	396519	0.000190021	0.000180016	0.00017001	0.000160005	0.00015	0.00013125	0.0001125	9.375e-05	7.5e-05	5.625e-05	3.75e-05	1.875e-05	0	16.1119	14.8252	1.70215	1.36035	210372	34343.8	78224.4	322941	0.726367	0.822111	0.991852	4.33612e+08	1.59205e+09	2.70037e+08	1.53048e+09	693	2400	-1707	5.03708e+07	1.66409e+08	5.03704e+07	1.66407e+08
721		613691	36055	17982.5	30555.4	22025.8	29458.9	42698.4	37822.8	7921.74	6993.78	231514	382176	0.000190021	0.000180016	0.000170011	0.000160005	0.00015	0.00013125	0.0001125	9.375e-05	7.5e-05	5.625e-05	3.75e-05	1.875e-05	0	13.7654	12.6661	1.45426	1.16223	179735	29342.1	66832.1	275909	0.564877	0.944858	0.945201	3.57626e+08	1.32306e+09	2.22928e+08	1.27236e+09	670	2335	-1665	4.62646e+07	1.52847e+08	4.6264e+07	1.52847e+08
722		654322	38442.2	19173.1	32578.5	23484.1	31409.4	45525.4	40327.1	8446.23	7456.83	246843	407480	0.000190021	0.000180016	0.000170011	0.000160005	0.00015	0.00013125	0.0001125	9.375e-05	7.5e-05	5.625e-05	3.75e-05	1.875e-05	0	18.1142	16.6676	1.91369	1.52941	236517	38611.9	87946	363075	0.637736	0.882198	0.880953	5.02135e+08	1.83843e+09	3.13148e+08	1.76729e+09	715	2466	-1751	4.59754e+07	1.5189e+08	4.5975e+07	1.5189e+08
723		652576	38339.6	19122	32491.5	23421.4	31325.5	45404	40219.5	8423.69	7436.93	246184	406392	0.000190021	0.000180016	0.000170011	0.000160005	0.00015	0.00013125	0.0001125	9.375e-05	7.5e-05	5.625e-05	3.75e-05	1.875e-05	0	17.89	16.4613	1.89001	1.51048	233590	38134.1	86857.5	358581	0.499137	0.911159	0.970791	4.94896e+08	1.81547e+09	3.08746e+08	1.7454e+09	714	2466	-1752	5.05274e+07	1.66932e+08	5.05267e+07	1.66931e+08
724		651900	38299.8	19102.1	32457.8	23397.1	31293.1	45356.9	40177.8	8414.96	7429.22	245929	405971	0.000190021	0.000180016	0.000170011	0.000160005	0.00015	0.00013125	0.0001125	9.375e-05	7.5e-05	5.625e-05	3.75e-05	1.875e-05	0	17.8032	16.3814	1.88083	1.50315	232456	37948.9	86435.8	356840	0.718849	0.865691	0.936372	4.92282e+08	1.80657e+09	3.07227e+08	1.73692e+09	714	2466	-1752	4.86869e+07	1.60846e+08	4.86866e+07	1.60845e+08
725		644872	37886.9	18896.2	32107.9	23144.9	30955.7	44867.9	39744.6	8324.24	7349.13	243277	401594	0.000190021	0.000180016	0.000170011	0.000160005	0.00015	0.00013125	0.0001125	9.375e-05	7.5e-05	5.625e-05	3.75e-05	1.875e-05	0	16.9425	15.5894	1.78991	1.43048	221218	36114.3	82257.1	339589	0.623447	0.894708	0.930651	4.62386e+08	1.69604e+09	2.88176e+08	1.63047e+09	703	2431	-1728	4.78672e+07	1.5814e+08	4.78668e+07	1.5814e+08
726		644088	37840.9	18873.2	32068.9	23116.7	30918.1	44813.4	39696.3	8314.12	7340.19	242982	401106	0.000190021	0.000180016	0.00017001	0.000160005	0.00015	0.00013125	0.0001125	9.375e-05	7.5e-05	5.625e-05	3.75e-05	1.875e-05	0	16.8622	15.5156	1.78143	1.42371	220170	35943.3	81867.6	337981	0.534197	0.889511	0.781258	4.59964e+08	1.68792e+09	2.8679e+08	1.62274e+09	703	2431	-1728	4.01346e+07	1.32595e+08	4.01342e+07	1.32596e+08
727		622984	36601	18254.8	31018.1	22359.3	29905	43345	38395.6	8041.7	7099.69	235020	387964	0.000190021	0.000180016	0.000170011	0.000160005	0.00015	0.00013125	0.0001125	9.375e-05	7.5e-05	5.625e-05	3.75e-05	1.875e-05	0	14.7122	13.5373	1.55428	1.24217	192097	31360.3	71428.9	294886	0.589631	0.947361	0.964963	3.88343e+08	1.43349e+09	2.42201e+08	1.37848e+09	681	2367	-1686	4.79472e+07	1.58406e+08	4.79466e+07	1.58405e+08
728		636002	37365.8	18636.3	31666.3	22826.5	30529.9	44250.8	39197.9	8209.74	7248.05	239931	396071	0.000190021	0.000180016	0.000170011	0.000160005	0.00015	0.00013125	0.0001125	9.375e-05	7.5e-05	5.625e-05	3.75e-05	1.875e-05	0	16.0385	14.7576	1.6944	1.35415	209414	34187.3	77868.1	321470	0.679714	0.917622	0.892078	4.31434e+08	1.58472e+09	2.68789e+08	1.5235e+09	693	2400	-1707	4.52527e+07	1.49502e+08	4.52524e+07	1.49502e+08
729		631769	37117.1	18512.3	31455.5	22674.6	30326.7	43956.2	38937	8155.1	7199.8	238334	393434	0.000190021	0.000180016	0.00017001	0.000160005	0.00015	0.00013125	0.0001125	9.375e-05	7.5e-05	5.625e-05	3.75e-05	1.875e-05	0	15.6072	14.3608	1.64884	1.31774	203783	33268	75774.2	312825	0.5329	0.951584	0.986408	4.17908e+08	1.54129e+09	2.60689e+08	1.48211e+09	691	2399	-1708	4.97034e+07	1.64209e+08	4.97028e+07	1.64209e+08
730		642063	37721.9	18813.9	31968.1	23044.1	30820.9	44672.5	39571.5	8287.98	7317.12	242218	399845	0.000190021	0.000180016	0.000170011	0.000160005	0.00015	0.00013125	0.0001125	9.375e-05	7.5e-05	5.625e-05	3.75e-05	1.875e-05	0	16.656	15.3258	1.75964	1.40629	217477	35503.6	80866.2	333847	0.517143	0.921616	0.945581	4.51961e+08	1.66705e+09	2.81444e+08	1.60287e+09	699	2431	-1732	4.84227e+07	1.59978e+08	4.8422e+07	1.59977e+08
731		636809	37413.2	18659.9	31706.5	22855.5	30568.7	44306.9	39247.7	8220.16	7257.25	240236	396573	0.000190021	0.000180016	0.000170011	0.000160005	0.00015	0.00013125	0.0001125	9.375e-05	7.5e-05	5.625e-05	3.75e-05	1.875e-05	0	16.1207	14.8333	1.70309	1.3611	210488	34362.6	78267.4	323118	0.477664	0.876027	0.848158	4.33875e+08	1.59293e+09	2.70188e+08	1.53132e+09	693	2400	-1707	4.30784e+07	1.42322e+08	4.30778e+07	1.42322e+08
732		642719	37760.4	18833.1	32000.7	23067.6	30852.4	44718.1	39611.9	8296.45	7324.6	242465	400254	0.000190021	0.000180016	0.000170011	0.000160005	0.00015	0.00013125	0.0001125	9.375e-05	7.5e-05	5.625e-05	3.75e-05	1.875e-05	0	16.7228	15.3873	1.7667	1.41193	218349	35646	81190.5	335186	0.569712	0.895099	0.884307	4.55758e+08	1.67381e+09	2.84381e+08	1.6093e+09	703	2431	-1728	4.53316e+07	1.49764e+08	4.53312e+07	1.49764e+08
733		626883	36830.1	18369.1	31212.3	22499.3	30092.2	43616.3	38636	8092.04	7144.13	236491	390392	0.000190021	0.000180016	0.00017001	0.000160005	0.00015	0.00013125	0.0001125	9.375e-05	7.5e-05	5.625e-05	3.75e-05	1.875e-05	0	15.1095	13.9028	1.59626	1.27572	197285	32207.1	73357.8	302849	0.54904	0.896636	0.967299	4.01258e+08	1.47325e+09	2.5023e+08	1.41641e+09	685	2369	-1684	4.83638e+07	1.59783e+08	4.83632e+07	1.59782e+08
734		642938	37773.3	18839.5	32011.6	23075.5	30862.9	44733.3	39625.4	8299.27	7327.09	242548	400390	0.000190021	0.000180016	0.000170011	0.000160005	0.00015	0.00013125	0.0001125	9.375e-05	7.5e-05	5.625e-05	3.75e-05	1.875e-05	0	16.7451	15.4078	1.76905	1.41381	218640	35693.5	81298.7	335633	0.606799	0.931656	0.991488	4.56429e+08	1.67606e+09	2.84766e+08	1.61145e+09	703	2431	-1728	5.08431e+07	1.67973e+08	5.08425e+07	1.67972e+08
735		653756	38408.9	19156.5	32550.3	23463.8	31382.2	45486.1	40292.2	8438.92	7450.38	246629	407127	0.000190021	0.000180016	0.000170011	0.000160005	0.00015	0.00013125	0.0001125	9.375e-05	7.5e-05	5.625e-05	3.75e-05	1.875e-05	0	18.0415	16.6007	1.90602	1.52328	235568	38457	87593.1	361618	0.681988	0.925621	0.93952	4.9994e+08	1.83098e+09	3.11874e+08	1.7602e+09	715	2466	-1751	4.89895e+07	1.61847e+08	4.89891e+07	1.61847e+08
736		637815	37472.3	18689.4	31756.5	22891.6	30616.9	44376.9	39309.7	8233.14	7268.7	240615	397199	0.000190021	0.000180016	0.000170011	0.000160005	0.00015	0.00013125	0.0001125	9.375e-05	7.5e-05	5.625e-05	3.75e-05	1.875e-05	0	16.2231	14.9276	1.71391	1.36975	211825	34581	78764.7	325171	0.638535	0.944419	0.973405	4.38324e+08	1.60316e+09	2.73336e+08	1.54106e+09	697	2400	-1703	4.95183e+07	1.63595e+08	4.95178e+07	1.63595e+08
737		647442	38037.9	18971.5	32235.9	23237.1	31079.1	45046.7	39903	8357.42	7378.42	244247	403195	0.000190021	0.000180016	0.00017001	0.000160005	0.00015	0.00013125	0.0001125	9.375e-05	7.5e-05	5.625e-05	3.75e-05	1.875e-05	0	17.2327	15.8565	1.82057	1.45498	225007	36732.9	83666.1	345406	0.545044	0.90116	0.980144	4.7253e+08	1.74636e+09	2.94631e+08	1.6794e+09	707	2461	-1754	5.06131e+07	1.67214e+08	5.06125e+07	1.67213e+08
738		648262	38086.1	18995.5	32276.7	23266.6	31118.4	45103.8	39953.6	8368	7387.77	244557	403706	0.000190021	0.000180016	0.000170011	0.000160005	0.00015	0.00013125	0.0001125	9.375e-05	7.5e-05	5.625e-05	3.75e-05	1.875e-05	0	17.3361	15.9516	1.83149	1.46371	226357	36953.3	84168.1	347478	0.505544	0.937706	0.96297	4.76367e+08	1.75729e+09	2.97173e+08	1.68985e+09	709	2462	-1753	4.97891e+07	1.64493e+08	4.97884e+07	1.64492e+08
739		663998	39010.6	19456.7	33060.2	23831.4	31873.8	46198.7	40923.4	8571.13	7567.1	250493	413505	0.000190021	0.000180016	0.000170011	0.000160005	0.00015	0.00013125	0.0001125	9.375e-05	7.5e-05	5.625e-05	3.75e-05	1.875e-05	0	19.3567	17.8108	2.04495	1.63431	252740	41260.3	93978.1	387978	0.589147	0.862933	0.917849	5.44303e+08	2.0129e+09	3.39367e+08	1.93576e+09	725	2526	-1801	4.86089e+07	1.60591e+08	4.86083e+07	1.6059e+08
740		645316	37913	18909.2	32130	23160.8	30977	44898.8	39772	8329.97	7354.19	243445	401871	0.000190021	0.000180016	0.000170011	0.000160005	0.00015	0.00013125	0.0001125	9.375e-05	7.5e-05	5.625e-05	3.75e-05	1.875e-05	0	16.9893	15.6325	1.79485	1.43443	221829	36214.1	82484.4	340528	0.673515	0.925428	0.966676	4.63796e+08	1.70077e+09	2.88985e+08	1.63498e+09	703	2431	-1728	4.97546e+07	1.64375e+08	4.97541e+07	1.64375e+08
741		641280	37675.9	18791	31929.1	23016	30783.3	44618	39523.3	8277.88	7308.2	241923	399358	0.000190021	0.000180016	0.000170011	0.000160005	0.00015	0.00013125	0.0001125	9.375e-05	7.5e-05	5.625e-05	3.75e-05	1.875e-05	0	16.5762	15.2525	1.75121	1.39956	216436	35333.6	80479	332248	0.72435	0.932566	0.955749	4.49569e+08	1.65898e+09	2.80075e+08	1.59518e+09	699	2431	-1732	4.88849e+07	1.61501e+08	4.88846e+07	1.61501e+08
742		655944	38537.4	19220.6	32659.2	23542.3	31487.2	45638.3	40427	8467.16	7475.31	247454	408489	0.000190021	0.000180016	0.000170011	0.000160005	0.00015	0.00013125	0.0001125	9.375e-05	7.5e-05	5.625e-05	3.75e-05	1.875e-05	0	18.3224	16.8592	1.93569	1.54699	239236	39055.7	88956.8	367248	0.605975	0.913119	0.993296	5.09605e+08	1.88206e+09	3.17972e+08	1.80994e+09	718	2496	-1778	5.19662e+07	1.71683e+08	5.19656e+07	1.71682e+08
743		654822	38471.5	19187.8	32603.3	23502	31433.3	45560.2	40357.8	8452.68	7462.52	247031	407791	0.000190021	0.000180016	0.000170011	0.000160005	0.00015	0.00013125	0.0001125	9.375e-05	7.5e-05	5.625e-05	3.75e-05	1.875e-05	0	18.1784	16.7266	1.92047	1.53483	237355	38748.7	88257.4	364361	0.564469	0.91514	0.8712	5.04501e+08	1.845e+09	3.147e+08	1.77356e+09	716	2466	-1750	4.55007e+07	1.50323e+08	4.55003e+07	1.50324e+08
744		653560	38397.4	19150.8	32540.5	23456.7	31372.8	45472.4	40280.1	8436.39	7448.15	246555	407005	0.000190021	0.000180016	0.000170011	0.000160005	0.00015	0.00013125	0.0001125	9.375e-05	7.5e-05	5.625e-05	3.75e-05	1.875e-05	0	18.0164	16.5776	1.90336	1.52115	235240	38403.4	87471	361114	0.618595	0.936258	0.83445	4.99182e+08	1.82841e+09	3.11434e+08	1.75774e+09	715	2466	-1751	4.34979e+07	1.43705e+08	4.34976e+07	1.43707e+08
745		648902	38123.7	19014.3	32308.6	23289.5	31149.2	45148.3	39993	8376.26	7395.06	244798	404104	0.000190021	0.000180016	0.000170011	0.000160005	0.00015	0.00013125	0.0001125	9.375e-05	7.5e-05	5.625e-05	3.75e-05	1.875e-05	0	17.4182	16.0272	1.84017	1.47065	227430	37128.4	84566.9	349125	0.645872	0.917821	0.915756	4.78819e+08	1.76569e+09	2.98599e+08	1.69786e+09	709	2462	-1753	4.73957e+07	1.56582e+08	4.73953e+07	1.56582e+08
746		648086	38075.8	18990.4	32268	23260.3	31110	45091.6	39942.7	8365.74	7385.77	244490	403596	0.000190021	0.000180016	0.00017001	0.000160005	0.00015	0.00013125	0.0001125	9.375e-05	7.5e-05	5.625e-05	3.75e-05	1.875e-05	0	17.3135	15.9309	1.8291	1.46181	226062	36905.2	84058.5	347026	0.512692	0.94775	0.911687	4.75336e+08	1.75463e+09	2.96424e+08	1.68729e+09	708	2461	-1753	4.7125e+07	1.55691e+08	4.71244e+07	1.55691e+08
747		641327	37678.7	18792.3	31931.4	23017.7	30785.5	44621.3	39526.1	8278.48	7308.73	241940	399387	0.000190021	0.000180016	0.00017001	0.000160005	0.00015	0.00013125	0.0001125	9.375e-05	7.5e-05	5.625e-05	3.75e-05	1.875e-05	0	16.581	15.2568	1.75171	1.39996	216498	35343.7	80502	332343	0.477066	0.888339	0.921504	4.49711e+08	1.65946e+09	2.80156e+08	1.59564e+09	699	2431	-1732	4.71354e+07	1.55725e+08	4.71348e+07	1.55725e+08
748		626048	36781	18344.6	31170.7	22469.3	30052.1	43558.2	38584.4	8081.25	7134.61	236176	389871	0.000190021	0.000180016	0.000170011	0.000160005	0.00015	0.00013125	0.0001125	9.375e-05	7.5e-05	5.625e-05	3.75e-05	1.875e-05	0	15.0243	13.8245	1.58726	1.26853	196173	32025.6	72944.3	301143	0.480303	0.911798	0.913032	3.98435e+08	1.46486e+09	2.48458e+08	1.40841e+09	684	2369	-1685	4.55895e+07	1.50618e+08	4.55888e+07	1.50618e+08
749		641957	37715.7	18810.8	31962.8	23040.3	30815.8	44665.1	39565	8286.62	7315.92	242178	399779	0.000190021	0.000180016	0.000170011	0.000160005	0.00015	0.00013125	0.0001125	9.375e-05	7.5e-05	5.625e-05	3.75e-05	1.875e-05	0	16.6452	15.3159	1.7585	1.40538	217336	35480.6	80813.8	333631	0.516084	0.938418	0.889453	4.51637e+08	1.66595e+09	2.81258e+08	1.60183e+09	699	2431	-1732	4.5541e+07	1.50458e+08	4.55405e+07	1.50458e+08
750		657151	38608.3	19256	32719.3	23585.6	31545.1	45722.2	40501.4	8482.74	7489.06	247910	409241	0.000190021	0.000180016	0.000170011	0.000160005	0.00015	0.00013125	0.0001125	9.375e-05	7.5e-05	5.625e-05	3.75e-05	1.875e-05	0	18.4774	17.0018	1.95206	1.56007	241259	39386	89709.1	370354	0.634308	0.872354	0.950594	5.147e+08	1.89813e+09	3.21091e+08	1.82526e+09	719	2496	-1777	4.9824e+07	1.64604e+08	4.98235e+07	1.64604e+08
751		639878	37593.6	18749.9	31859.3	22965.7	30716	44520.5	39436.9	8259.78	7292.22	241394	398485	0.000190021	0.000180016	0.00017001	0.000160005	0.00015	0.00013125	0.0001125	9.375e-05	7.5e-05	5.625e-05	3.75e-05	1.875e-05	0	16.4334	15.121	1.73612	1.3875	214571	35029.2	79785.5	329385	0.592099	0.916448	0.915027	4.45291e+08	1.64453e+09	2.77624e+08	1.58142e+09	699	2431	-1732	4.66991e+07	1.54282e+08	4.66986e+07	1.54282e+08
752		648813	38118.5	19011.7	32304.1	23286.3	31144.9	45142.1	39987.5	8375.11	7394.04	244764	404048	0.000190021	0.000180016	0.000170011	0.000160005	0.00015	0.00013125	0.0001125	9.375e-05	7.5e-05	5.625e-05	3.75e-05	1.875e-05	0	17.4068	16.0167	1.83896	1.46968	227280	37104	84511.2	348895	0.60887	0.949177	0.885955	4.78477e+08	1.76452e+09	2.984e+08	1.69674e+09	709	2462	-1753	4.58469e+07	1.51467e+08	4.58465e+07	1.51467e+08
753		637027	37426	18666.3	31717.3	22863.3	30579.1	44322.1	39261.1	8222.98	7259.73	240318	396709	0.000190021	0.000180016	0.000170011	0.000160005	0.00015	0.00013125	0.0001125	9.375e-05	7.5e-05	5.625e-05	3.75e-05	1.875e-05	0	16.1429	14.8537	1.70543	1.36297	210778	34409.9	78375.1	323563	0.607155	0.941401	0.985665	4.34901e+08	1.59515e+09	2.70933e+08	1.53343e+09	694	2400	-1706	5.00799e+07	1.65451e+08	5.00793e+07	1.65451e+08
754		662156	38902.4	19402.7	32968.5	23765.2	31785.4	46070.5	40809.9	8547.35	7546.11	249798	412358	0.000190021	0.000180016	0.00017001	0.000160005	0.00015	0.00013125	0.0001125	9.375e-05	7.5e-05	5.625e-05	3.75e-05	1.875e-05	0	19.1201	17.5932	2.01996	1.61434	249651	40756.1	92829.7	383237	0.603971	0.844531	0.936067	5.35627e+08	1.96479e+09	3.33757e+08	1.88881e+09	722	2496	-1774	4.94361e+07	1.63323e+08	4.94356e+07	1.63322e+08
755		654871	38474.4	19189.2	32605.8	23503.8	31435.7	45563.6	40360.9	8453.31	7463.08	247050	407821	0.000190021	0.000180016	0.00017001	0.000160005	0.00015	0.00013125	0.0001125	9.375e-05	7.5e-05	5.625e-05	3.75e-05	1.875e-05	0	18.1846	16.7324	1.92113	1.53536	237437	38762.1	88287.9	364487	0.531844	0.909236	0.949604	5.04691e+08	1.84564e+09	3.1481e+08	1.77417e+09	716	2466	-1750	4.95988e+07	1.63863e+08	4.95982e+07	1.63862e+08
756		622520	36573.8	18241.3	30995	22342.7	29882.8	43312.8	38367	8035.72	7094.41	234845	387675	0.000190021	0.000180016	0.000170011	0.000160005	0.00015	0.00013125	0.0001125	9.375e-05	7.5e-05	5.625e-05	3.75e-05	1.875e-05	0	14.665	13.4938	1.5493	1.23819	191480	31259.6	71199.6	293940	0.66047	0.889896	0.871622	3.86977e+08	1.42884e+09	2.41413e+08	1.37405e+09	681	2367	-1686	4.32777e+07	1.42977e+08	4.32774e+07	1.42977e+08
757		628045	36898.3	18403.1	31270.1	22541	30148	43697.2	38707.6	8107.03	7157.37	236930	391115	0.000190021	0.000180016	0.000170011	0.000160005	0.00015	0.00013125	0.0001125	9.375e-05	7.5e-05	5.625e-05	3.75e-05	1.875e-05	0	15.2278	14.0117	1.60876	1.28571	198830	32459.4	73932.4	305222	0.702108	0.923203	0.949711	4.05047e+08	1.48491e+09	2.52554e+08	1.42751e+09	686	2369	-1683	4.75734e+07	1.57168e+08	4.75731e+07	1.57168e+08
758		647884	38063.9	18984.5	32257.9	23253	31100.3	45077.5	39930.2	8363.12	7383.45	244414	403470	0.000190021	0.000180016	0.000170011	0.000160005	0.00015	0.00013125	0.0001125	9.375e-05	7.5e-05	5.625e-05	3.75e-05	1.875e-05	0	17.2877	15.9071	1.82638	1.45963	225725	36850.1	83933.1	346508	0.469115	0.865526	0.993668	4.74565e+08	1.75199e+09	2.95976e+08	1.68477e+09	708	2461	-1753	5.1346e+07	1.69636e+08	5.13452e+07	1.69635e+08
759		643758	37821.5	18863.6	32052.5	23104.9	30902.2	44790.4	39676	8309.86	7336.44	242857	400901	0.000190021	0.000180016	0.000170011	0.000160005	0.00015	0.00013125	0.0001125	9.375e-05	7.5e-05	5.625e-05	3.75e-05	1.875e-05	0	16.8287	15.4847	1.77788	1.42087	219732	35871.7	81704.6	337308	0.535788	0.966077	0.99311	4.58951e+08	1.68452e+09	2.8621e+08	1.6195e+09	703	2431	-1728	5.09908e+07	1.68463e+08	5.09902e+07	1.68462e+08
760		614039	36075.4	17992.7	30572.8	22038.3	29475.6	42722.6	37844.3	7926.23	6997.75	231646	382393	0.000190021	0.000180016	0.00017001	0.000160005	0.00015	0.00013125	0.0001125	9.375e-05	7.5e-05	5.625e-05	3.75e-05	1.875e-05	0	13.8009	12.6987	1.45801	1.16523	180198	29417.7	67004.3	276620	0.610575	0.785939	0.821776	3.59014e+08	1.3265e+09	2.23893e+08	1.27564e+09	671	2335	-1664	4.02468e+07	1.32963e+08	4.02465e+07	1.32963e+08
761		659325	38736.1	19319.7	32827.5	23663.6	31649.5	45873.5	40635.4	8510.8	7513.84	248730	410595	0.000190021	0.000180016	0.00017001	0.000160005	0.00015	0.00013125	0.0001125	9.375e-05	7.5e-05	5.625e-05	3.75e-05	1.875e-05	0	18.7565	17.2586	1.98155	1.58365	244904	39981.1	91064.5	375950	0.5695	0.921693	0.827895	5.24032e+08	1.92708e+09	3.26847e+08	1.85286e+09	721	2496	-1775	4.35366e+07	1.43834e+08	4.35362e+07	1.43835e+08
762		634533	37279.5	18593.3	31593.2	22773.8	30459.4	44148.6	39107.4	8190.79	7231.31	239377	395156	0.000190021	0.000180016	0.000170011	0.000160005	0.00015	0.00013125	0.0001125	9.375e-05	7.5e-05	5.625e-05	3.75e-05	1.875e-05	0	15.8888	14.62	1.67859	1.34152	207461	33868.4	77141.6	318471	0.495064	0.903626	0.975782	4.26221e+08	1.56939e+09	2.65465e+08	1.50888e+09	691	2399	-1708	4.9383e+07	1.63151e+08	4.93823e+07	1.6315e+08
763		659943	38772.4	19337.8	32858.3	23685.8	31679.2	45916.5	40673.5	8518.78	7520.89	248963	410980	0.000190021	0.000180016	0.000170011	0.000160005	0.00015	0.00013125	0.0001125	9.375e-05	7.5e-05	5.625e-05	3.75e-05	1.875e-05	0	18.8359	17.3317	1.98994	1.59035	245940	40150.3	91449.9	377541	0.500117	0.891441	0.977743	5.26934e+08	1.93531e+09	3.28729e+08	1.86071e+09	722	2496	-1774	5.14637e+07	1.70025e+08	5.1463e+07	1.70024e+08
764		650202	38200.1	19052.4	32373.3	23336.2	31211.6	45238.8	40073.1	8393.05	7409.88	245288	404914	0.000190021	0.000180016	0.000170011	0.000160005	0.00015	0.00013125	0.0001125	9.375e-05	7.5e-05	5.625e-05	3.75e-05	1.875e-05	0	17.5852	16.1808	1.8578	1.48475	229610	37484.3	85377.5	352471	0.430282	0.893386	0.995731	4.85367e+08	1.78389e+09	3.03055e+08	1.71527e+09	713	2465	-1752	5.16365e+07	1.70597e+08	5.16356e+07	1.70596e+08
765		662567	38926.5	19414.7	32989	23780	31805.1	46099.1	40835.2	8552.66	7550.79	249953	412614	0.000190021	0.000180016	0.00017001	0.000160005	0.00015	0.00013125	0.0001125	9.375e-05	7.5e-05	5.625e-05	3.75e-05	1.875e-05	0	19.1729	17.6417	2.02554	1.6188	250340	40868.6	93085.8	384294	0.530116	0.899917	0.878783	5.37244e+08	1.97026e+09	3.34691e+08	1.89402e+09	722	2496	-1774	4.64394e+07	1.53425e+08	4.64389e+07	1.53425e+08
766		651704	38288.3	19096.4	32448.1	23390.1	31283.7	45343.3	40165.7	8412.43	7426.99	245855	405849	0.000190021	0.000180016	0.00017001	0.000160005	0.00015	0.00013125	0.0001125	9.375e-05	7.5e-05	5.625e-05	3.75e-05	1.875e-05	0	17.778	16.3583	1.87818	1.50103	232128	37895.4	86313.8	356337	0.647397	0.952282	0.969368	4.91526e+08	1.804e+09	3.06788e+08	1.73447e+09	714	2466	-1752	5.03869e+07	1.66465e+08	5.03864e+07	1.66465e+08
767		660755	38820.1	19361.6	32898.7	23714.9	31718.1	45973	40723.5	8529.26	7530.14	249269	411485	0.000190021	0.000180016	0.000170011	0.000160005	0.00015	0.00013125	0.0001125	9.375e-05	7.5e-05	5.625e-05	3.75e-05	1.875e-05	0	18.9401	17.4276	2.00095	1.59915	247301	40372.5	91956	379630	0.702804	0.934064	0.845097	5.3012e+08	1.94612e+09	3.30573e+08	1.87101e+09	722	2496	-1774	4.45383e+07	1.47141e+08	4.4538e+07	1.47142e+08
768		645677	37934.3	18919.8	32148	23173.8	30994.4	44924	39794.3	8334.64	7358.31	243581	402096	0.000190021	0.000180016	0.000170011	0.000160005	0.00015	0.00013125	0.0001125	9.375e-05	7.5e-05	5.625e-05	3.75e-05	1.875e-05	0	17.0284	15.6685	1.79898	1.43774	222340	36297.5	82674.3	341312	0.546727	0.877377	0.842319	4.64972e+08	1.70473e+09	2.8966e+08	1.63874e+09	703	2431	-1728	4.3378e+07	1.4331e+08	4.33776e+07	1.43311e+08
769		631324	37091	18499.2	31433.4	22658.6	30305.4	43925.3	38909.6	8149.36	7194.74	238167	393157	0.000190021	0.000180016	0.00017001	0.000160005	0.00015	0.00013125	0.0001125	9.375e-05	7.5e-05	5.625e-05	3.75e-05	1.875e-05	0	15.5619	14.3191	1.64405	1.31391	203191	33171.4	75554.2	311917	0.461078	0.891414	0.980033	4.16159e+08	1.53676e+09	2.59507e+08	1.4778e+09	690	2399	-1709	4.9347e+07	1.63033e+08	4.93463e+07	1.63032e+08
770		635637	37344.4	18625.6	31648.1	22813.5	30512.4	44225.4	39175.5	8205.04	7243.89	239794	395843	0.000190021	0.000180016	0.000170011	0.000160005	0.00015	0.00013125	0.0001125	9.375e-05	7.5e-05	5.625e-05	3.75e-05	1.875e-05	0	16.0013	14.7234	1.69048	1.35102	208929	34108.1	77687.7	320725	0.562294	0.895126	0.975614	4.30332e+08	1.58101e+09	2.68156e+08	1.51997e+09	693	2400	-1707	4.94608e+07	1.63406e+08	4.94602e+07	1.63405e+08
771		630426	37038.2	18472.9	31388.7	22626.4	30262.3	43862.8	38854.3	8137.77	7184.51	237828	392598	0.000190021	0.000180016	0.000170011	0.000160005	0.00015	0.00013125	0.0001125	9.375e-05	7.5e-05	5.625e-05	3.75e-05	1.875e-05	0	15.4704	14.235	1.63439	1.30619	201997	32976.5	75110.2	310084	0.612664	0.923008	0.921675	4.1347e+08	1.52764e+09	2.5796e+08	1.46911e+09	690	2399	-1709	4.63437e+07	1.53107e+08	4.63432e+07	1.53107e+08
772		638485	37511.7	18709.1	31789.9	22915.7	30649.1	44423.6	39351	8241.8	7276.35	240868	397617	0.000190021	0.000180016	0.000170011	0.000160005	0.00015	0.00013125	0.0001125	9.375e-05	7.5e-05	5.625e-05	3.75e-05	1.875e-05	0	16.2915	14.9904	1.72113	1.37552	212718	34726.6	79096.5	326541	0.549363	0.899526	0.919717	4.40688e+08	1.62982e+09	2.74832e+08	1.5674e+09	698	2430	-1732	4.6836e+07	1.54735e+08	4.68354e+07	1.54735e+08
773		650627	38225	19064.8	32394.5	23351.4	31232	45268.3	40099.3	8398.53	7414.72	245449	405178	0.000190021	0.000180016	0.000170011	0.000160005	0.00015	0.00013125	0.0001125	9.375e-05	7.5e-05	5.625e-05	3.75e-05	1.875e-05	0	17.6397	16.231	1.86357	1.48935	230322	37600.5	85642.2	353564	0.565711	0.848994	0.953835	4.87004e+08	1.78947e+09	3.04007e+08	1.7206e+09	713	2465	-1752	4.94971e+07	1.63526e+08	4.94965e+07	1.63524e+08
774		645809	37942	18923.7	32154.6	23178.5	31000.7	44933.1	39802.4	8336.33	7359.81	243631	402178	0.000190021	0.000180016	0.000170011	0.000160005	0.00015	0.00013125	0.0001125	9.375e-05	7.5e-05	5.625e-05	3.75e-05	1.875e-05	0	17.0428	15.6818	1.80051	1.43895	222528	36328.2	82744.3	341601	0.55245	0.877468	0.992984	4.65405e+08	1.70619e+09	2.89909e+08	1.64013e+09	703	2431	-1728	5.11469e+07	1.68977e+08	5.11462e+07	1.68975e+08
775		637294	37441.7	18674.2	31730.6	22872.9	30591.9	44340.7	39277.6	8226.42	7262.77	240419	396875	0.000190021	0.000180016	0.000170011	0.000160005	0.00015	0.00013125	0.0001125	9.375e-05	7.5e-05	5.625e-05	3.75e-05	1.875e-05	0	16.1701	14.8788	1.70831	1.36527	211133	34467.9	78507.2	324108	0.589559	0.913413	0.966308	4.36066e+08	1.59786e+09	2.71752e+08	1.53602e+09	695	2400	-1705	4.91169e+07	1.6227e+08	4.91163e+07	1.62269e+08
776		641329	37678.8	18792.4	31931.5	23017.7	30785.7	44621.4	39526.3	8278.51	7308.76	241941	399388	0.000190021	0.000180016	0.000170011	0.000160005	0.00015	0.00013125	0.0001125	9.375e-05	7.5e-05	5.625e-05	3.75e-05	1.875e-05	0	16.5812	15.257	1.75174	1.39998	216501	35344.2	80503.2	332348	0.681394	0.877184	0.979554	4.49719e+08	1.65948e+09	2.80161e+08	1.59566e+09	699	2431	-1732	5.01059e+07	1.65535e+08	5.01055e+07	1.65534e+08
777		625766	36764.5	18336.4	31156.7	22459.2	30038.6	43538.6	38567.1	8077.62	7131.4	236070	389696	0.000190021	0.000180016	0.000170011	0.000160005	0.00015	0.00013125	0.0001125	9.375e-05	7.5e-05	5.625e-05	3.75e-05	1.875e-05	0	14.9957	13.7981	1.58423	1.26611	195798	31964.5	72805.2	300568	0.571422	0.925383	0.932732	3.97601e+08	1.46204e+09	2.47977e+08	1.40573e+09	684	2369	-1685	4.65527e+07	1.53799e+08	4.65521e+07	1.53799e+08
778		663904	39005.1	19453.9	33055.5	23828	31869.3	46192.1	40917.6	8569.92	7566.03	250458	413447	0.000190021	0.000180016	0.000170011	0.000160005	0.00015	0.00013125	0.0001125	9.375e-05	7.5e-05	5.625e-05	3.75e-05	1.875e-05	0	19.3446	17.7997	2.04368	1.63329	252582	41234.6	93919.5	387736	0.553393	0.934473	0.902447	5.43931e+08	2.01163e+09	3.39152e+08	1.93455e+09	725	2526	-1801	4.77862e+07	1.57875e+08	4.77857e+07	1.57875e+08
779		649176	38139.8	19022.3	32322.2	23299.4	31162.3	45167.4	40009.9	8379.79	7398.18	244901	404274	0.000190021	0.000180016	0.000170011	0.000160005	0.00015	0.00013125	0.0001125	9.375e-05	7.5e-05	5.625e-05	3.75e-05	1.875e-05	0	17.4534	16.0595	1.84388	1.47362	227888	37203.3	84737.5	349829	0.53592	0.911199	0.815329	4.80253e+08	1.76967e+09	2.99593e+08	1.70167e+09	710	2463	-1753	4.22156e+07	1.3947e+08	4.22152e+07	1.39472e+08
780		636621	37402.2	18654.4	31697.1	22848.8	30559.6	44293.8	39236.1	8217.73	7255.1	240165	396456	0.000190021	0.000180016	0.000170011	0.000160005	0.00015	0.00013125	0.0001125	9.375e-05	7.5e-05	5.625e-05	3.75e-05	1.875e-05	0	16.1015	14.8157	1.70106	1.35948	210238	34321.8	78174.3	322734	0.539031	0.908237	0.84277	4.33306e+08	1.59102e+09	2.69862e+08	1.5295e+09	693	2400	-1707	4.27924e+07	1.41376e+08	4.2792e+07	1.41377e+08
781		654243	38437.5	19170.8	32574.5	23481.2	31405.5	45519.9	40322.2	8445.21	7455.93	246813	407430	0.000190021	0.000180016	0.00017001	0.000160005	0.00015	0.00013125	0.0001125	9.375e-05	7.5e-05	5.625e-05	3.75e-05	1.875e-05	0	18.104	16.6582	1.91262	1.52855	236384	38590.3	87896.6	362871	0.640422	0.896996	0.916935	5.01827e+08	1.83738e+09	3.12969e+08	1.7663e+09	715	2466	-1751	4.78473e+07	1.58074e+08	4.78469e+07	1.58074e+08
782		651646	38284.9	19094.7	32445.2	23388	31280.9	45339.2	40162.1	8411.69	7426.33	245833	405813	0.000190021	0.000180016	0.000170011	0.000160005	0.00015	0.00013125	0.0001125	9.375e-05	7.5e-05	5.625e-05	3.75e-05	1.875e-05	0	17.7706	16.3514	1.87739	1.5004	232031	37879.5	86277.7	356188	0.512993	0.934296	0.972986	4.91302e+08	1.80324e+09	3.06658e+08	1.73374e+09	714	2466	-1752	5.05696e+07	1.67071e+08	5.05689e+07	1.67071e+08
783		644029	37837.4	18871.5	32065.9	23114.6	30915.2	44809.2	39692.6	8313.36	7339.52	242959	401069	0.000190021	0.000180016	0.000170011	0.000160005	0.00015	0.00013125	0.0001125	9.375e-05	7.5e-05	5.625e-05	3.75e-05	1.875e-05	0	16.8562	15.5101	1.78079	1.4232	220092	35930.5	81838.4	337861	0.456531	0.875792	0.935713	4.59782e+08	1.68731e+09	2.86686e+08	1.62216e+09	703	2431	-1728	4.80637e+07	1.58793e+08	4.8063e+07	1.58792e+08
784		641144	37667.9	18787	31922.3	23011.1	30776.7	44608.5	39514.8	8276.12	7306.65	241871	399273	0.000190021	0.000180016	0.000170011	0.000160005	0.00015	0.00013125	0.0001125	9.375e-05	7.5e-05	5.625e-05	3.75e-05	1.875e-05	0	16.5623	15.2397	1.74974	1.39838	216254	35304	80411.4	331970	0.603593	0.889289	0.928666	4.49152e+08	1.65757e+09	2.79836e+08	1.59384e+09	699	2431	-1732	4.74889e+07	1.56891e+08	4.74885e+07	1.5689e+08
785		646588	37987.8	18946.5	32193.4	23206.5	31038.1	44987.3	39850.4	8346.4	7368.69	243925	402663	0.000190021	0.000180016	0.000170011	0.000160005	0.00015	0.00013125	0.0001125	9.375e-05	7.5e-05	5.625e-05	3.75e-05	1.875e-05	0	17.131	15.7629	1.80982	1.4464	223679	36516.1	83172.2	343367	0.512521	0.956839	0.987413	4.68389e+08	1.73596e+09	2.91773e+08	1.66948e+09	704	2461	-1757	5.09211e+07	1.68232e+08	5.09204e+07	1.68232e+08
786		631922	37126.1	18516.7	31463.2	22680.1	30334.1	43966.9	38946.5	8157.08	7201.55	238392	393530	0.000190021	0.000180016	0.000170011	0.000160005	0.00015	0.00013125	0.0001125	9.375e-05	7.5e-05	5.625e-05	3.75e-05	1.875e-05	0	15.6228	14.3752	1.65049	1.31906	203987	33301.4	75850.1	313139	0.452492	0.930918	0.87008	4.18368e+08	1.54285e+09	2.60954e+08	1.4836e+09	691	2399	-1708	4.38524e+07	1.4488e+08	4.38518e+07	1.44881e+08
787		665079	39074.1	19488.3	33114	23870.1	31925.7	46273.8	40990	8585.08	7579.42	250901	414178	0.000190021	0.000180016	0.000170011	0.000160005	0.00015	0.00013125	0.0001125	9.375e-05	7.5e-05	5.625e-05	3.75e-05	1.875e-05	0	19.4954	17.9385	2.05961	1.64603	254551	41556.1	94651.8	390759	0.390795	0.95585	0.976858	5.48977e+08	2.02747e+09	3.42236e+08	1.94965e+09	726	2526	-1800	5.18166e+07	1.71194e+08	5.18157e+07	1.71193e+08
788		626757	36822.7	18365.4	31206	22494.7	30086.1	43607.5	38628.1	8090.4	7142.69	236444	390313	0.000190021	0.000180016	0.000170011	0.000160005	0.00015	0.00013125	0.0001125	9.375e-05	7.5e-05	5.625e-05	3.75e-05	1.875e-05	0	15.0966	13.891	1.59489	1.27463	197116	32179.6	73295.1	302591	0.623434	0.931874	0.989584	4.00882e+08	1.47198e+09	2.50014e+08	1.41519e+09	685	2369	-1684	4.94684e+07	1.63431e+08	4.94679e+07	1.6343e+08
789		646415	37977.6	18941.4	32184.8	23200.3	31029.8	44975.3	39839.7	8344.16	7366.72	243860	402555	0.000190021	0.000180016	0.000170011	0.000160005	0.00015	0.00013125	0.0001125	9.375e-05	7.5e-05	5.625e-05	3.75e-05	1.875e-05	0	17.111	15.7445	1.80771	1.44471	223418	36473.5	83075.2	342967	0.678291	0.856289	0.752535	4.67448e+08	1.71308e+09	2.91085e+08	1.6467e+09	703	2431	-1728	3.87997e+07	1.28182e+08	3.87996e+07	1.28183e+08
790		642080	37722.9	18814.4	31968.9	23044.7	30821.7	44673.7	39572.6	8288.21	7317.32	242224	399856	0.000190021	0.000180016	0.000170011	0.000160005	0.00015	0.00013125	0.0001125	9.375e-05	7.5e-05	5.625e-05	3.75e-05	1.875e-05	0	16.6578	15.3275	1.75983	1.40644	217500	35507.4	80874.7	333882	0.471051	0.865642	0.991547	4.52014e+08	1.66723e+09	2.81474e+08	1.60304e+09	699	2431	-1732	5.07775e+07	1.67758e+08	5.07767e+07	1.67756e+08
791		643784	37823	18864.3	32053.7	23105.8	30903.5	44792.2	39677.6	8310.19	7336.73	242867	400917	0.000190021	0.000180016	0.000170011	0.000160005	0.00015	0.00013125	0.0001125	9.375e-05	7.5e-05	5.625e-05	3.75e-05	1.875e-05	0	16.8313	15.4871	1.77816	1.42109	219766	35877.3	81717.3	337360	0.594877	0.946392	0.990749	4.59029e+08	1.68478e+09	2.86255e+08	1.61975e+09	703	2431	-1728	5.0872e+07	1.68068e+08	5.08714e+07	1.68068e+08
792		635473	37334.8	18620.8	31640	22807.6	30504.5	44214	39165.4	8202.92	7242.02	239732	395741	0.000190021	0.000180016	0.000170011	0.000160005	0.00015	0.00013125	0.0001125	9.375e-05	7.5e-05	5.625e-05	3.75e-05	1.875e-05	0	15.9846	14.7081	1.68871	1.34961	208711	34072.5	77606.6	320390	0.648132	0.851572	0.955403	4.29837e+08	1.57934e+09	2.67872e+08	1.51838e+09	693	2400	-1707	4.84243e+07	1.5998e+08	4.84238e+07	1.59979e+08
793		630687	37053.6	18480.6	31401.7	22635.8	30274.8	43881	38870.4	8141.14	7187.48	237926	392761	0.000190021	0.000180016	0.000170011	0.000160005	0.00015	0.00013125	0.0001125	9.375e-05	7.5e-05	5.625e-05	3.75e-05	1.875e-05	0	15.497	14.2594	1.6372	1.30844	202344	33033.1	75239.2	310617	0.521623	0.888485	0.877064	4.14251e+08	1.53029e+09	2.5841e+08	1.47164e+09	690	2399	-1709	4.41184e+07	1.45757e+08	4.41179e+07	1.45757e+08
794		622190	36554.4	18231.6	30978.6	22330.8	29866.9	43289.8	38346.7	8031.46	7090.64	234721	387469	0.000190021	0.000180016	0.00017001	0.000160005	0.00015	0.00013125	0.0001125	9.375e-05	7.5e-05	5.625e-05	3.75e-05	1.875e-05	0	14.6313	13.4629	1.54574	1.23535	191041	31187.9	71036.3	293265	0.558839	0.925006	0.969989	3.86005e+08	1.42553e+09	2.40852e+08	1.3709e+09	681	2367	-1686	4.81353e+07	1.59028e+08	4.81347e+07	1.59027e+08
795		659909	38770.4	19336.8	32856.6	23684.6	31677.5	45914.1	40671.4	8518.34	7520.5	248950	410959	0.000190021	0.000180016	0.000170011	0.000160005	0.00015	0.00013125	0.0001125	9.375e-05	7.5e-05	5.625e-05	3.75e-05	1.875e-05	0	18.8315	17.3277	1.98948	1.58998	245883	40141	91428.7	377453	0.702468	0.90597	0.907794	5.268e+08	1.93485e+09	3.28652e+08	1.86027e+09	722	2496	-1774	4.7781e+07	1.57854e+08	4.77807e+07	1.57854e+08
796		660510	38805.7	19354.4	32886.5	23706.1	31706.4	45955.9	40708.4	8526.1	7527.35	249177	411333	0.000190021	0.000180016	0.000170011	0.000160005	0.00015	0.00013125	0.0001125	9.375e-05	7.5e-05	5.625e-05	3.75e-05	1.875e-05	0	18.9087	17.3987	1.99763	1.59649	246891	40305.5	91803.3	379000	0.512353	0.934019	0.996839	5.29158e+08	1.94286e+09	3.30017e+08	1.8679e+09	722	2496	-1774	5.25139e+07	1.73495e+08	5.25132e+07	1.73494e+08
797		616212	36203.1	18056.4	30681	22116.3	29580	42873.9	37978.3	7954.29	7022.52	232466	383747	0.000190021	0.000180016	0.000170011	0.000160005	0.00015	0.00013125	0.0001125	9.375e-05	7.5e-05	5.625e-05	3.75e-05	1.875e-05	0	14.0223	12.9025	1.4814	1.18393	183089	29889.7	68079.4	281058	0.611129	0.956622	0.962814	3.6591e+08	1.34827e+09	2.28135e+08	1.29641e+09	673	2336	-1663	4.73205e+07	1.56335e+08	4.732e+07	1.56335e+08
798		614908	36126.5	18018.2	30616	22069.5	29517.4	42783.1	37897.9	7937.46	7007.66	231974	382934	0.000190021	0.000180016	0.000170011	0.000160005	0.00015	0.00013125	0.0001125	9.375e-05	7.5e-05	5.625e-05	3.75e-05	1.875e-05	0	13.8895	12.7802	1.46737	1.17271	181354	29606.5	67434.4	278395	0.38961	0.890221	0.925649	3.61809e+08	1.33537e+09	2.25628e+08	1.28412e+09	672	2336	-1664	4.53965e+07	1.49982e+08	4.53957e+07	1.49982e+08
799		636964	37422.3	18664.5	31714.2	22861.1	30576.1	44317.7	39257.2	8222.16	7259.01	240294	396669	0.000190021	0.000180016	0.000170011	0.000160005	0.00015	0.00013125	0.0001125	9.375e-05	7.5e-05	5.625e-05	3.75e-05	1.875e-05	0	16.1364	14.8478	1.70475	1.36243	210693	34396.2	78343.7	323433	0.563973	0.890202	0.913089	4.34709e+08	1.5945e+09	2.70823e+08	1.53282e+09	694	2400	-1706	4.63878e+07	1.53254e+08	4.63873e+07	1.53253e+08
800		640807	37648.1	18777.1	31905.6	22999	30760.6	44585.1	39494.1	8271.77	7302.81	241744	399063	0.000190021	0.000180016	0.000170011	0.000160005	0.00015	0.00013125	0.0001125	9.375e-05	7.5e-05	5.625e-05	3.75e-05	1.875e-05	0	16.5281	15.2081	1.74612	1.39549	215807	35230.9	80245.1	331283	0.672845	0.916355	0.981074	4.48125e+08	1.65411e+09	2.79248e+08	1.59054e+09	699	2431	-1732	5.01428e+07	1.65658e+08	5.01423e+07	1.65657e+08
801		652008	38306.2	19105.3	32463.2	23401	31298.3	45364.4	40184.4	8416.36	7430.46	245970	406038	0.000190021	0.000180016	0.000170011	0.000160005	0.00015	0.00013125	0.0001125	9.375e-05	7.5e-05	5.625e-05	3.75e-05	1.875e-05	0	17.8171	16.3942	1.8823	1.50432	232637	37978.6	86503.3	357119	0.657144	0.824232	0.949834	4.927e+08	1.808e+09	3.07471e+08	1.73828e+09	714	2466	-1752	4.93947e+07	1.63185e+08	4.93943e+07	1.63184e+08
802		628798	36942.6	18425.2	31307.6	22568	30184.1	43749.5	38753.9	8116.75	7165.95	237214	391584	0.000190021	0.000180016	0.00017001	0.000160005	0.00015	0.00013125	0.0001125	9.375e-05	7.5e-05	5.625e-05	3.75e-05	1.875e-05	0	15.3045	14.0823	1.61686	1.29219	199831	32622.9	74304.7	306759	0.39521	0.909711	0.873764	4.07614e+08	1.49246e+09	2.5417e+08	1.43471e+09	687	2369	-1682	4.382e+07	1.44774e+08	4.38193e+07	1.44774e+08
803		627424	36861.8	18384.9	31239.2	22518.7	30118.1	43653.9	38669.2	8099.01	7150.29	236695	390728	0.000190021	0.000180016	0.00017001	0.000160005	0.00015	0.00013125	0.0001125	9.375e-05	7.5e-05	5.625e-05	3.75e-05	1.875e-05	0	15.1645	13.9535	1.60207	1.28037	198003	32324.4	73625	303952	0.486352	0.913225	0.976236	4.03197e+08	1.47867e+09	2.51488e+08	1.42157e+09	686	2369	-1683	4.88523e+07	1.61398e+08	4.88516e+07	1.61397e+08
804		631397	37095.3	18501.4	31437	22661.3	30308.9	43930.4	38914.1	8150.3	7195.57	238194	393203	0.000190021	0.000180016	0.000170011	0.000160005	0.00015	0.00013125	0.0001125	9.375e-05	7.5e-05	5.625e-05	3.75e-05	1.875e-05	0	15.5693	14.326	1.64484	1.31454	203289	33187.3	75590.4	312066	0.612602	0.917179	0.961862	4.16379e+08	1.53751e+09	2.59634e+08	1.47851e+09	690	2399	-1709	4.84386e+07	1.60029e+08	4.84381e+07	1.60028e+08
805		637196	37436	18671.3	31725.7	22869.4	30587.2	44333.8	39271.5	8225.16	7261.65	240382	396814	0.000190021	0.000180016	0.000170011	0.000160005	0.00015	0.00013125	0.0001125	9.375e-05	7.5e-05	5.625e-05	3.75e-05	1.875e-05	0	16.1601	14.8696	1.70725	1.36442	211002	34446.6	78458.7	323908	0.511217	0.919735	0.969364	4.35413e+08	1.59686e+09	2.71226e+08	1.53507e+09	694	2400	-1706	4.92641e+07	1.62758e+08	4.92635e+07	1.62757e+08
806		616221	36203.6	18056.7	30681.4	22116.6	29580.4	42874.5	37978.8	7954.4	7022.62	232469	383752	0.000190021	0.000180016	0.000170011	0.000160005	0.00015	0.00013125	0.0001125	9.375e-05	7.5e-05	5.625e-05	3.75e-05	1.875e-05	0	14.0232	12.9033	1.48149	1.184	183101	29891.6	68083.7	281076	0.576454	0.921463	0.824841	3.65935e+08	1.34835e+09	2.28149e+08	1.29649e+09	673	2336	-1663	4.05402e+07	1.33935e+08	4.05399e+07	1.33936e+08
807		647656	38050.5	18977.8	32246.5	23244.8	31089.3	45061.6	39916.2	8360.17	7380.86	244328	403328	0.000190021	0.000180016	0.00017001	0.000160005	0.00015	0.00013125	0.0001125	9.375e-05	7.5e-05	5.625e-05	3.75e-05	1.875e-05	0	17.2591	15.8808	1.82335	1.45721	225352	36789.2	83794.3	345935	0.646039	0.945817	0.937313	4.73318e+08	1.74906e+09	2.95088e+08	1.68198e+09	707	2461	-1754	4.84181e+07	1.5996e+08	4.84177e+07	1.59961e+08
808		643464	37804.2	18854.9	32037.8	23094.4	30888.1	44769.9	39657.8	8306.07	7333.09	242746	400718	0.000190021	0.000180016	0.000170011	0.000160005	0.00015	0.00013125	0.0001125	9.375e-05	7.5e-05	5.625e-05	3.75e-05	1.875e-05	0	16.7987	15.4571	1.77472	1.41834	219340	35807.8	81559	336707	0.514999	0.936005	0.893353	4.58046e+08	1.68149e+09	2.85692e+08	1.61661e+09	703	2431	-1728	4.58481e+07	1.51472e+08	4.58475e+07	1.51473e+08
809		633288	37206.3	18556.8	31531.1	22729.1	30399.6	44061.9	39030.6	8174.7	7217.11	238907	394380	0.000190021	0.000180016	0.000170011	0.000160005	0.00015	0.00013125	0.0001125	9.375e-05	7.5e-05	5.625e-05	3.75e-05	1.875e-05	0	15.7619	14.5032	1.66519	1.33081	205803	33597.9	76525.4	315927	0.713295	0.955896	0.952876	4.22471e+08	1.55672e+09	2.63312e+08	1.49682e+09	691	2399	-1708	4.81304e+07	1.59009e+08	4.81301e+07	1.59009e+08
810		651507	38276.7	19090.6	32438.3	23383	31274.2	45329.5	40153.5	8409.88	7424.74	245781	405726	0.000190021	0.000180016	0.000170011	0.000160005	0.00015	0.00013125	0.0001125	9.375e-05	7.5e-05	5.625e-05	3.75e-05	1.875e-05	0	17.7527	16.3349	1.8755	1.49889	231797	37841.3	86190.7	355829	0.653211	0.969538	0.947701	4.90763e+08	1.8014e+09	3.06345e+08	1.73199e+09	714	2466	-1752	4.92459e+07	1.62695e+08	4.92454e+07	1.62695e+08
811		649283	38146.1	19025.5	32327.6	23303.2	31167.5	45174.8	40016.5	8381.18	7399.41	244942	404342	0.000190021	0.000180016	0.000170011	0.000160005	0.00015	0.00013125	0.0001125	9.375e-05	7.5e-05	5.625e-05	3.75e-05	1.875e-05	0	17.4672	16.0723	1.84534	1.47478	228069	37232.8	84804.6	350106	0.575322	0.940569	0.996301	4.80666e+08	1.77108e+09	2.99833e+08	1.70302e+09	710	2463	-1753	5.15939e+07	1.70454e+08	5.15933e+07	1.70453e+08
812		656620	38577.1	19240.5	32692.9	23566.5	31519.6	45685.3	40468.7	8475.89	7483.02	247710	408910	0.000190021	0.000180016	0.000170011	0.000160005	0.00015	0.00013125	0.0001125	9.375e-05	7.5e-05	5.625e-05	3.75e-05	1.875e-05	0	18.4092	16.9391	1.94486	1.55432	240369	39240.8	89378.4	368989	0.455028	0.901257	0.895781	5.12631e+08	1.89106e+09	3.19891e+08	1.81852e+09	719	2496	-1777	4.69122e+07	1.54989e+08	4.69116e+07	1.54989e+08
813		652721	38348.1	19126.2	32498.7	23426.6	31332.5	45414.1	40228.4	8425.56	7438.59	246239	406483	0.000190021	0.000180016	0.000170011	0.000160005	0.00015	0.00013125	0.0001125	9.375e-05	7.5e-05	5.625e-05	3.75e-05	1.875e-05	0	17.9087	16.4785	1.89198	1.51206	233833	38173.8	86948	358955	0.450325	0.896542	0.738913	4.95457e+08	1.81737e+09	3.09072e+08	1.74722e+09	714	2466	-1752	3.84677e+07	1.2709e+08	3.84673e+07	1.27092e+08
814		657634	38636.7	19270.2	32743.3	23602.9	31568.3	45755.8	40531.1	8488.97	7494.57	248092	409542	0.000190021	0.000180016	0.000170011	0.000160005	0.00015	0.00013125	0.0001125	9.375e-05	7.5e-05	5.625e-05	3.75e-05	1.875e-05	0	18.5394	17.0588	1.95861	1.56531	242069	39518.3	90010.3	371597	0.590361	0.852704	0.980429	5.16992e+08	1.90456e+09	3.2259e+08	1.83139e+09	720	2496	-1776	5.14251e+07	1.69895e+08	5.14245e+07	1.69893e+08
815		627186	36847.9	18378	31227.4	22510.1	30106.7	43637.4	38654.6	8095.95	7147.58	236606	390581	0.000190021	0.000180016	0.000170011	0.000160005	0.00015	0.00013125	0.0001125	9.375e-05	7.5e-05	5.625e-05	3.75e-05	1.875e-05	0	15.1403	13.9312	1.59951	1.27832	197687	32272.8	73507.5	303467	0.688718	0.865913	0.985236	4.02158e+08	1.47629e+09	2.50748e+08	1.4193e+09	685	2369	-1684	4.92852e+07	1.62824e+08	4.92848e+07	1.62822e+08
816		626089	36783.4	18345.8	31172.7	22470.8	30054.1	43561.1	38587	8081.78	7135.08	236192	389897	0.000190021	0.000180016	0.000170011	0.000160005	0.00015	0.00013125	0.0001125	9.375e-05	7.5e-05	5.625e-05	3.75e-05	1.875e-05	0	15.0286	13.8284	1.58771	1.26889	196228	32034.6	72964.9	301227	0.635197	0.954903	0.987801	3.98558e+08	1.46528e+09	2.48529e+08	1.40881e+09	684	2369	-1685	4.93268e+07	1.62963e+08	4.93262e+07	1.62962e+08
817		612586	35990.1	17950.2	30500.4	21986.1	29405.9	42621.6	37754.8	7907.49	6981.2	231098	381489	0.000190021	0.000180016	0.000170011	0.000160005	0.00015	0.00013125	0.0001125	9.375e-05	7.5e-05	5.625e-05	3.75e-05	1.875e-05	0	13.6529	12.5626	1.44238	1.15274	178266	29102.3	66286	273654	0.525264	0.908811	0.871698	3.54165e+08	1.29552e+09	2.20809e+08	1.24533e+09	669	2305	-1636	4.25901e+07	1.40708e+08	4.25896e+07	1.40708e+08
818		642219	37731.1	18818.5	31975.9	23049.7	30828.4	44683.4	39581.1	8290	7318.9	242277	399942	0.000190021	0.000180016	0.000170011	0.000160005	0.00015	0.00013125	0.0001125	9.375e-05	7.5e-05	5.625e-05	3.75e-05	1.875e-05	0	16.6719	15.3405	1.76132	1.40764	217685	35537.5	80943.4	334166	0.648172	0.880066	0.945794	4.52439e+08	1.66866e+09	2.81717e+08	1.6044e+09	699	2431	-1732	4.84462e+07	1.60052e+08	4.84457e+07	1.60052e+08
819		643988	37835	18870.3	32063.9	23113.2	30913.3	44806.4	39690.1	8312.83	7339.06	242944	401044	0.000190021	0.000180016	0.000170011	0.000160005	0.00015	0.00013125	0.0001125	9.375e-05	7.5e-05	5.625e-05	3.75e-05	1.875e-05	0	16.8521	15.5063	1.78036	1.42285	220038	35921.7	81818.3	337778	0.651395	0.936781	0.988831	4.59658e+08	1.68689e+09	2.86615e+08	1.62176e+09	703	2431	-1728	5.079e+07	1.67796e+08	5.07895e+07	1.67796e+08
820		628256	36910.7	18409.3	31280.6	22548.5	30158.1	43711.8	38720.5	8109.75	7159.77	237009	391246	0.000190021	0.000180016	0.000170011	0.000160005	0.00015	0.00013125	0.0001125	9.375e-05	7.5e-05	5.625e-05	3.75e-05	1.875e-05	0	15.2493	14.0315	1.61103	1.28752	199110	32505.1	74036.4	305651	0.472184	0.882899	0.972243	4.05998e+08	1.48702e+09	2.53239e+08	1.42952e+09	687	2369	-1682	4.8717e+07	1.60951e+08	4.87162e+07	1.6095e+08
821		648753	38114.9	19009.9	32301.2	23284.2	31142	45137.9	39983.8	8374.34	7393.36	244742	404011	0.000190021	0.000180016	0.000170011	0.000160005	0.00015	0.00013125	0.0001125	9.375e-05	7.5e-05	5.625e-05	3.75e-05	1.875e-05	0	17.3991	16.0096	1.83814	1.46903	227179	37087.5	84473.9	348741	0.58759	0.922925	0.993844	4.78247e+08	1.76373e+09	2.98267e+08	1.69599e+09	709	2462	-1753	5.14247e+07	1.69894e+08	5.14241e+07	1.69894e+08
822		617274	36265.5	18087.5	30733.8	22154.4	29630.9	42947.7	38043.7	7967.99	7034.61	232866	384407	0.000190021	0.000180016	0.000170011	0.000160005	0.00015	0.00013125	0.0001125	9.375e-05	7.5e-05	5.625e-05	3.75e-05	1.875e-05	0	14.1304	13.002	1.49282	1.19306	184501	30120.2	68604.4	283226	0.682974	0.93199	0.974696	3.69305e+08	1.35876e+09	2.30229e+08	1.30642e+09	674	2336	-1662	4.79874e+07	1.58537e+08	4.7987e+07	1.58536e+08
823		638721	37525.6	18716	31801.7	22924.1	30660.5	44440	39365.5	8244.85	7279.04	240957	397764	0.000190021	0.000180016	0.000170011	0.000160005	0.00015	0.00013125	0.0001125	9.375e-05	7.5e-05	5.625e-05	3.75e-05	1.875e-05	0	16.3155	15.0126	1.72367	1.37755	213032	34777.9	79213.2	327023	0.616935	0.870958	0.981607	4.41407e+08	1.63225e+09	2.75244e+08	1.56971e+09	698	2430	-1732	5.00064e+07	1.65207e+08	5.00058e+07	1.65206e+08
824		629236	36968.3	18438.1	31329.4	22583.7	30205.2	43780.1	38781	8122.41	7170.95	237379	391857	0.000190021	0.000180016	0.000170011	0.000160005	0.00015	0.00013125	0.0001125	9.375e-05	7.5e-05	5.625e-05	3.75e-05	1.875e-05	0	15.3492	14.1234	1.62158	1.29596	200415	32718.1	74521.7	307654	0.467183	0.864805	0.968154	4.09239e+08	1.49686e+09	2.55239e+08	1.4389e+09	688	2369	-1681	4.85878e+07	1.60524e+08	4.85871e+07	1.60522e+08
825		640934	37655.6	18780.8	31911.8	23003.5	30766.7	44593.9	39501.9	8273.4	7304.25	241792	399142	0.000190021	0.000180016	0.000170011	0.000160005	0.00015	0.00013125	0.0001125	9.375e-05	7.5e-05	5.625e-05	3.75e-05	1.875e-05	0	16.5409	15.22	1.74748	1.39658	215975	35258.3	80307.5	331540	0.703816	0.89386	0.88692	4.48511e+08	1.65541e+09	2.79469e+08	1.59178e+09	699	2431	-1732	4.53401e+07	1.49789e+08	4.53398e+07	1.4979e+08
826		625398	36742.8	18325.6	31138.3	22446	30020.9	43513	38544.4	8072.87	7127.21	235931	389467	0.000190021	0.000180016	0.000170011	0.000160005	0.00015	0.00013125	0.0001125	9.375e-05	7.5e-05	5.625e-05	3.75e-05	1.875e-05	0	14.9582	13.7636	1.58027	1.26294	195309	31884.6	72623.2	299817	0.619084	0.948754	0.999396	3.9651e+08	1.45835e+09	2.47348e+08	1.40221e+09	684	2369	-1685	4.98506e+07	1.64694e+08	4.985e+07	1.64693e+08
827		663211	38964.4	19433.6	33021	23803.1	31836	46143.9	40874.9	8560.96	7558.12	250196	413015	0.000190021	0.000180016	0.000170011	0.000160005	0.00015	0.00013125	0.0001125	9.375e-05	7.5e-05	5.625e-05	3.75e-05	1.875e-05	0	19.2555	17.7178	2.03427	1.62577	251419	41044.7	93487.1	385951	0.62959	0.948263	0.979295	5.39777e+08	1.97883e+09	3.36154e+08	1.90219e+09	722	2496	-1774	5.18015e+07	1.71139e+08	5.1801e+07	1.71138e+08
828		631271	37087.9	18497.7	31430.7	22656.7	30302.8	43921.6	38906.4	8148.67	7194.13	238147	393124	0.000190021	0.000180016	0.000170011	0.000160005	0.00015	0.00013125	0.0001125	9.375e-05	7.5e-05	5.625e-05	3.75e-05	1.875e-05	0	15.5565	14.3141	1.64348	1.31346	203121	33159.9	75528	311809	0.645201	0.899475	0.975706	4.16e+08	1.53623e+09	2.59416e+08	1.47729e+09	690	2399	-1709	4.91261e+07	1.62299e+08	4.91257e+07	1.62298e+08
829		626614	36814.2	18361.2	31198.9	22489.6	30079.3	43597.6	38619.3	8088.56	7141.06	236390	390224	0.000190021	0.000180016	0.000170011	0.000160005	0.00015	0.00013125	0.0001125	9.375e-05	7.5e-05	5.625e-05	3.75e-05	1.875e-05	0	15.082	13.8775	1.59335	1.2734	196926	32148.5	73224.3	302298	0.593576	0.938838	0.888066	4.00457e+08	1.47054e+09	2.49769e+08	1.41383e+09	685	2369	-1684	4.43837e+07	1.46633e+08	4.43833e+07	1.46633e+08
830		665258	39084.7	19493.6	33123	23876.6	31934.3	46286.3	41001.1	8587.4	7581.46	250968	414290	0.000190021	0.000180016	0.000170011	0.000160005	0.00015	0.00013125	0.0001125	9.375e-05	7.5e-05	5.625e-05	3.75e-05	1.875e-05	0	19.5185	17.9597	2.06205	1.64797	254852	41605.2	94763.7	391221	0.693276	0.871278	0.93398	5.49687e+08	2.02989e+09	3.42646e+08	1.95196e+09	726	2526	-1800	4.95576e+07	1.63723e+08	4.95572e+07	1.63722e+08
831		649648	38167.5	19036.2	32345.7	23316.3	31185	45200.2	40039	8385.89	7403.56	245079	404569	0.000190021	0.000180016	0.000170011	0.000160005	0.00015	0.00013125	0.0001125	9.375e-05	7.5e-05	5.625e-05	3.75e-05	1.875e-05	0	17.514	16.1153	1.85029	1.47874	228680	37332.6	85032	351045	0.553967	0.951317	0.969873	4.82496e+08	1.77587e+09	3.01077e+08	1.70759e+09	711	2463	-1752	5.02535e+07	1.66026e+08	5.02529e+07	1.66026e+08
832		638309	37501.3	18703.9	31781.1	22909.3	30640.7	44411.3	39340.1	8239.52	7274.34	240802	397507	0.000190021	0.000180016	0.000170011	0.000160005	0.00015	0.00013125	0.0001125	9.375e-05	7.5e-05	5.625e-05	3.75e-05	1.875e-05	0	16.2735	14.9739	1.71923	1.374	212483	34688.3	79009.1	326180	0.609473	0.81055	0.975618	4.40151e+08	1.628e+09	2.74524e+08	1.56566e+09	698	2430	-1732	4.96691e+07	1.64093e+08	4.96686e+07	1.64091e+08
833		664842	39060.2	19481.4	33102.2	23861.6	31914.3	46257.4	40975.4	8582.03	7576.72	250811	414031	0.000190021	0.000180016	0.000170011	0.000160005	0.00015	0.00013125	0.0001125	9.375e-05	7.5e-05	5.625e-05	3.75e-05	1.875e-05	0	19.465	17.9105	2.0564	1.64346	254155	41491.3	94504.3	390150	0.441059	0.869169	0.82428	5.4804e+08	2.02428e+09	3.41695e+08	1.94661e+09	726	2526	-1800	4.37084e+07	1.44404e+08	4.37078e+07	1.44404e+08
834		649058	38132.9	19018.9	32316.3	23295.1	31156.6	45159.2	40002.6	8378.28	7396.84	244857	404201	0.000190021	0.000180016	0.000170011	0.000160005	0.00015	0.00013125	0.0001125	9.375e-05	7.5e-05	5.625e-05	3.75e-05	1.875e-05	0	17.4383	16.0456	1.84228	1.47234	227691	37171.1	84664.2	349526	0.54036	0.957153	0.986733	4.79801e+08	1.76812e+09	2.9933e+08	1.7002e+09	710	2463	-1753	5.10805e+07	1.68759e+08	5.10799e+07	1.68758e+08
835		632135	37138.7	18523	31473.8	22687.8	30344.3	43981.8	38959.6	8159.83	7203.98	238473	393663	0.000190021	0.000180016	0.000170011	0.000160005	0.00015	0.00013125	0.0001125	9.375e-05	7.5e-05	5.625e-05	3.75e-05	1.875e-05	0	15.6446	14.3952	1.65279	1.3209	204271	33347.7	75955.6	313574	0.674849	0.871576	0.983367	4.19009e+08	1.54501e+09	2.61322e+08	1.48566e+09	691	2399	-1708	4.95798e+07	1.63797e+08	4.95794e+07	1.63796e+08
836		648501	38100.2	19002.6	32288.6	23275.2	31129.9	45120.4	39968.3	8371.09	7390.49	244647	403855	0.000190021	0.000180016	0.000170011	0.000160005	0.00015	0.00013125	0.0001125	9.375e-05	7.5e-05	5.625e-05	3.75e-05	1.875e-05	0	17.3668	15.9799	1.83473	1.46631	226758	37018.7	84317.1	348094	0.58152	0.903561	0.999615	4.77283e+08	1.76043e+09	2.97706e+08	1.69284e+09	709	2462	-1753	5.17032e+07	1.70815e+08	5.17026e+07	1.70813e+08
837		650382	38210.7	19057.7	32382.3	23342.6	31220.2	45251.3	40084.2	8395.37	7411.93	245356	405026	0.000190021	0.000180016	0.000170011	0.000160005	0.00015	0.00013125	0.0001125	9.375e-05	7.5e-05	5.625e-05	3.75e-05	1.875e-05	0	17.6083	16.2021	1.86024	1.48669	229911	37533.5	85489.5	352934	0.513177	0.887973	0.925361	4.8606e+08	1.78626e+09	3.03458e+08	1.71753e+09	713	2465	-1752	4.80012e+07	1.58585e+08	4.80006e+07	1.58585e+08
838		623931	36656.6	18282.6	31065.3	22393.3	29950.5	43410.9	38454	8053.93	7110.49	235378	388554	0.000190021	0.000180016	0.000170011	0.000160005	0.00015	0.00013125	0.0001125	9.375e-05	7.5e-05	5.625e-05	3.75e-05	1.875e-05	0	14.8087	13.6261	1.56448	1.25032	193357	31566	71897.5	296821	0.578256	0.864642	0.964761	3.91138e+08	1.44298e+09	2.43813e+08	1.38753e+09	681	2367	-1686	4.80099e+07	1.58612e+08	4.80094e+07	1.58611e+08
839		661085	38839.5	19371.3	32915.2	23726.8	31734	45996	40743.8	8533.52	7533.9	249394	411691	0.000190021	0.000180016	0.000170011	0.000160005	0.00015	0.00013125	0.0001125	9.375e-05	7.5e-05	5.625e-05	3.75e-05	1.875e-05	0	18.9825	17.4666	2.00543	1.60273	247855	40462.9	92161.8	380480	0.646784	0.954975	0.897961	5.31416e+08	1.95052e+09	3.31323e+08	1.8752e+09	722	2496	-1774	4.73473e+07	1.56423e+08	4.7347e+07	1.56423e+08
840		636545	37397.7	18652.2	31693.3	22846	30556	44288.6	39231.4	8216.76	7254.24	240136	396409	0.000190021	0.000180016	0.000170011	0.000160005	0.00015	0.00013125	0.0001125	9.375e-05	7.5e-05	5.625e-05	3.75e-05	1.875e-05	0	16.0938	14.8086	1.70025	1.35883	210137	34305.3	78136.8	322579	0.425652	0.86069	0.960083	4.33076e+08	1.59024e+09	2.6973e+08	1.52876e+09	693	2400	-1707	4.87422e+07	1.61034e+08	4.87414e+07	1.61033e+08
841		658722	38700.7	19302.1	32797.5	23642	31620.6	45831.6	40598.2	8503.03	7506.97	248503	410220	0.000190021	0.000180016	0.000170011	0.000160005	0.00015	0.00013125	0.0001125	9.375e-05	7.5e-05	5.625e-05	3.75e-05	1.875e-05	0	18.6792	17.1875	1.97338	1.57711	243894	39816.2	90689	374399	0.548955	0.897892	0.972699	5.21673e+08	1.91905e+09	3.25481e+08	1.84521e+09	721	2496	-1775	5.11039e+07	1.68835e+08	5.11032e+07	1.68834e+08
842		644121	37842.8	18874.2	32070.5	23117.9	30919.7	44815.7	39698.3	8314.54	7340.57	242994	401127	0.000190021	0.000180016	0.000170011	0.000160005	0.00015	0.00013125	0.0001125	9.375e-05	7.5e-05	5.625e-05	3.75e-05	1.875e-05	0	16.8656	15.5187	1.78179	1.42399	220214	35950.5	81883.9	338049	0.432539	0.959559	0.950865	4.60065e+08	1.68826e+09	2.86848e+08	1.62306e+09	703	2431	-1728	4.88488e+07	1.61388e+08	4.8848e+07	1.61388e+08
843		644475	37863.6	18884.6	32088.2	23130.7	30936.7	44840.3	39720.2	8319.12	7344.61	243128	401347	0.000190021	0.000180016	0.000170011	0.000160005	0.00015	0.00013125	0.0001125	9.375e-05	7.5e-05	5.625e-05	3.75e-05	1.875e-05	0	16.9017	15.552	1.7856	1.42704	220686	36027.4	82059.3	338772	0.681099	0.89611	0.999479	4.61156e+08	1.69191e+09	2.87472e+08	1.62654e+09	703	2431	-1728	5.13758e+07	1.69731e+08	5.13754e+07	1.6973e+08
844		651606	38282.5	19093.5	32443.2	23386.6	31278.9	45336.4	40159.6	8411.16	7425.87	245818	405788	0.000190021	0.000180016	0.000170011	0.000160005	0.00015	0.00013125	0.0001125	9.375e-05	7.5e-05	5.625e-05	3.75e-05	1.875e-05	0	17.7654	16.3466	1.87684	1.49996	231962	37868.4	86252.3	356083	0.639799	0.879473	0.979638	4.91145e+08	1.8027e+09	3.06567e+08	1.73323e+09	714	2466	-1752	5.09129e+07	1.68202e+08	5.09124e+07	1.68201e+08
845		611851	35946.9	17928.6	30463.8	21959.7	29370.6	42570.4	37709.4	7897.99	6972.81	230820	381030	0.000190021	0.000180016	0.00017001	0.000160005	0.00015	0.00013125	0.0001125	9.375e-05	7.5e-05	5.625e-05	3.75e-05	1.875e-05	0	13.5779	12.4936	1.43446	1.14641	177287	28942.5	65922	272152	0.551244	0.89784	0.988116	3.52044e+08	1.28834e+09	2.1958e+08	1.23849e+09	669	2305	-1636	4.82198e+07	1.59307e+08	4.82192e+07	1.59306e+08
846		657458	38626.4	19265	32734.6	23596.6	31559.9	45743.6	40520.3	8486.7	7492.56	248026	409432	0.000190021	0.000180016	0.00017001	0.000160005	0.00015	0.00013125	0.0001125	9.375e-05	7.5e-05	5.625e-05	3.75e-05	1.875e-05	0	18.5168	17.038	1.95623	1.5634	241774	39470.1	89900.6	371144	0.570822	0.903496	0.987527	5.16305e+08	1.90222e+09	3.22192e+08	1.82915e+09	720	2496	-1776	5.17834e+07	1.7108e+08	5.17827e+07	1.71078e+08
847		652924	38360	19132.1	32508.8	23433.9	31342.2	45428.1	40240.9	8428.18	7440.9	246315	406609	0.000190021	0.000180016	0.000170011	0.000160005	0.00015	0.00013125	0.0001125	9.375e-05	7.5e-05	5.625e-05	3.75e-05	1.875e-05	0	17.9347	16.5024	1.89473	1.51425	234173	38229.2	87074.3	359476	0.584025	0.961002	0.817461	4.96241e+08	1.82004e+09	3.09527e+08	1.74976e+09	714	2466	-1752	4.25707e+07	1.40643e+08	4.25703e+07	1.40645e+08
848		650853	38238.3	19071.5	32405.7	23359.5	31242.8	45284	40113.2	8401.44	7417.29	245534	405319	0.000190021	0.000180016	0.00017001	0.000160005	0.00015	0.00013125	0.0001125	9.375e-05	7.5e-05	5.625e-05	3.75e-05	1.875e-05	0	17.6687	16.2577	1.86663	1.4918	230700	37662.3	85783.1	354146	0.493986	0.89534	0.929291	4.88239e+08	1.79281e+09	3.04877e+08	1.72379e+09	714	2466	-1752	4.82398e+07	1.59374e+08	4.82392e+07	1.59374e+08
849		643214	37789.5	18847.6	32025.4	23085.4	30876.1	44752.6	39642.4	8302.84	7330.24	242652	400562	0.000190021	0.000180016	0.000170011	0.000160005	0.00015	0.00013125	0.0001125	9.375e-05	7.5e-05	5.625e-05	3.75e-05	1.875e-05	0	16.7732	15.4337	1.77203	1.41619	219008	35753.5	81435.4	336197	0.575732	0.932926	0.959158	4.57278e+08	1.67891e+09	2.85252e+08	1.61416e+09	703	2431	-1728	4.92063e+07	1.62566e+08	4.92057e+07	1.62565e+08
850		651930	38301.6	19103	32459.3	23398.2	31294.5	45359	40179.6	8415.35	7429.57	245940	405990	0.000190021	0.000180016	0.000170011	0.000160005	0.00015	0.00013125	0.0001125	9.375e-05	7.5e-05	5.625e-05	3.75e-05	1.875e-05	0	17.807	16.385	1.88124	1.50348	232506	37957.2	86454.6	356918	0.599098	0.836316	0.988778	4.92398e+08	1.80697e+09	3.07295e+08	1.7373e+09	714	2466	-1752	5.14132e+07	1.69855e+08	5.14126e+07	1.69853e+08
851		629884	37006.4	18457	31361.7	22607	30236.3	43825.1	38820.9	8130.77	7178.33	237624	392261	0.000190021	0.000180016	0.000170011	0.000160005	0.00015	0.00013125	0.0001125	9.375e-05	7.5e-05	5.625e-05	3.75e-05	1.875e-05	0	15.4152	14.1841	1.62856	1.30153	201276	32858.8	74842.1	308977	0.563213	0.930394	0.974312	4.11484e+08	1.52213e+09	2.56662e+08	1.46386e+09	689	2399	-1710	4.89477e+07	1.61712e+08	4.89471e+07	1.61711e+08
852		621572	36518	18213.5	30947.8	22308.6	29837.2	43246.8	38308.6	8023.47	7083.6	234488	387084	0.000190021	0.000180016	0.000170011	0.000160005	0.00015	0.00013125	0.0001125	9.375e-05	7.5e-05	5.625e-05	3.75e-05	1.875e-05	0	14.5683	13.4049	1.53909	1.23003	190219	31053.6	70730.5	292003	0.515142	0.939782	0.915293	3.84185e+08	1.41933e+09	2.398e+08	1.36499e+09	681	2367	-1686	4.53758e+07	1.49912e+08	4.53752e+07	1.49912e+08
853		646725	37995.8	18950.5	32200.2	23211.4	31044.6	44996.8	39858.8	8348.16	7370.25	243976	402748	0.000190021	0.000180016	0.000170011	0.000160005	0.00015	0.00013125	0.0001125	9.375e-05	7.5e-05	5.625e-05	3.75e-05	1.875e-05	0	17.1468	15.7775	1.81149	1.44773	223886	36549.8	83249.1	343685	0.629252	0.890582	0.867819	4.69217e+08	1.73758e+09	2.92401e+08	1.67103e+09	705	2461	-1756	4.47641e+07	1.47888e+08	4.47637e+07	1.47888e+08
854		662617	38929.5	19416.2	32991.4	23781.8	31807.5	46102.5	40838.2	8553.29	7551.35	249972	412645	0.000190021	0.000180016	0.000170011	0.000160005	0.00015	0.00013125	0.0001125	9.375e-05	7.5e-05	5.625e-05	3.75e-05	1.875e-05	0	19.1792	17.6476	2.02621	1.61933	250423	40882.1	93116.7	384422	0.517575	0.934773	0.998593	5.37438e+08	1.97092e+09	3.34804e+08	1.89465e+09	722	2496	-1774	5.27742e+07	1.74354e+08	5.27735e+07	1.74354e+08
855		651250	38261.6	19083.1	32425.5	23373.8	31261.9	45311.7	40137.7	8406.57	7421.81	245684	405566	0.000190021	0.000180016	0.000170011	0.000160005	0.00015	0.00013125	0.0001125	9.375e-05	7.5e-05	5.625e-05	3.75e-05	1.875e-05	0	17.7197	16.3046	1.87201	1.4961	231366	37771	86030.5	355167	0.57601	0.901348	0.963974	4.89771e+08	1.79802e+09	3.05768e+08	1.72877e+09	714	2466	-1752	5.00712e+07	1.65423e+08	5.00706e+07	1.65422e+08
856		649710	38171.2	19038	32348.8	23318.5	31188	45204.6	40042.8	8386.7	7404.27	245103	404607	0.000190021	0.000180016	0.000170011	0.000160005	0.00015	0.00013125	0.0001125	9.375e-05	7.5e-05	5.625e-05	3.75e-05	1.875e-05	0	17.522	16.1227	1.85113	1.47941	228785	37349.6	85070.8	351205	0.493158	0.905189	0.992568	4.82736e+08	1.77669e+09	3.01216e+08	1.70837e+09	711	2463	-1752	5.14339e+07	1.69927e+08	5.14331e+07	1.69926e+08
857		635082	37311.7	18609.3	31620.5	22793.5	30485.7	44186.7	39141.2	8197.86	7237.56	239584	395497	0.000190021	0.000180016	0.000170011	0.000160005	0.00015	0.00013125	0.0001125	9.375e-05	7.5e-05	5.625e-05	3.75e-05	1.875e-05	0	15.9447	14.6714	1.6845	1.34624	208190	33987.5	77412.9	319590	0.565796	0.933667	0.923673	4.27873e+08	1.57497e+09	2.66412e+08	1.5142e+09	691	2399	-1708	4.67868e+07	1.54572e+08	4.67863e+07	1.54572e+08
858		648305	38088.6	18996.8	32278.9	23268.1	31120.5	45106.8	39956.2	8368.56	7388.26	244573	403732	0.000190021	0.000180016	0.000170011	0.000160005	0.00015	0.00013125	0.0001125	9.375e-05	7.5e-05	5.625e-05	3.75e-05	1.875e-05	0	17.3416	15.9567	1.83207	1.46418	226429	36965.1	84194.9	347589	0.576434	0.922696	0.937231	4.76532e+08	1.75786e+09	2.97269e+08	1.69039e+09	709	2462	-1753	4.8462e+07	1.60107e+08	4.84615e+07	1.60106e+08
859		651305	38264.9	19084.7	32428.2	23375.8	31264.5	45315.5	40141.1	8407.28	7422.45	245704	405601	0.000190021	0.000180016	0.000170011	0.000160005	0.00015	0.00013125	0.0001125	9.375e-05	7.5e-05	5.625e-05	3.75e-05	1.875e-05	0	17.7268	16.3111	1.87277	1.4967	231459	37786.1	86065	355310	0.572138	0.952296	0.945159	4.89985e+08	1.79875e+09	3.05892e+08	1.72946e+09	714	2466	-1752	4.90981e+07	1.62208e+08	4.90975e+07	1.62209e+08
860		657717	38641.6	19272.6	32747.5	23605.9	31572.3	45761.6	40536.3	8490.05	7495.52	248123	409594	0.000190021	0.000180016	0.000170011	0.000160005	0.00015	0.00013125	0.0001125	9.375e-05	7.5e-05	5.625e-05	3.75e-05	1.875e-05	0	18.5501	17.0687	1.95974	1.56621	242208	39541.1	90062.2	371812	0.510765	0.974237	0.956816	5.17318e+08	1.90567e+09	3.22779e+08	1.83245e+09	720	2496	-1776	5.01925e+07	1.65826e+08	5.01918e+07	1.65826e+08
861		644907	37889	18897.2	32109.7	23146.1	30957.4	44870.3	39746.8	8324.69	7349.53	243291	401616	0.000190021	0.000180016	0.00017001	0.000160005	0.00015	0.00013125	0.0001125	9.375e-05	7.5e-05	5.625e-05	3.75e-05	1.875e-05	0	16.9461	15.5928	1.79029	1.43079	221265	36122.1	82274.8	339662	0.659571	0.896957	0.946615	4.62495e+08	1.6964e+09	2.88239e+08	1.63082e+09	703	2431	-1728	4.86911e+07	1.60862e+08	4.86907e+07	1.60861e+08
862		663515	38982.2	19442.5	33036.2	23814	31850.6	46165	40893.6	8564.89	7561.59	250311	413204	0.000190021	0.000180016	0.000170011	0.000160005	0.00015	0.00013125	0.0001125	9.375e-05	7.5e-05	5.625e-05	3.75e-05	1.875e-05	0	19.2946	17.7537	2.0384	1.62907	251929	41128	93676.7	386734	0.398509	0.917646	0.873551	5.41362e+08	2.00638e+09	3.37232e+08	1.92955e+09	723	2526	-1803	4.62281e+07	1.5273e+08	4.62274e+07	1.5273e+08
863		651024	38248.4	19076.5	32414.3	23365.7	31251	45296	40123.8	8403.66	7419.25	245599	405426	0.000190021	0.000180016	0.000170011	0.000160005	0.00015	0.00013125	0.0001125	9.375e-05	7.5e-05	5.625e-05	3.75e-05	1.875e-05	0	17.6907	16.278	1.86896	1.49366	230988	37709.3	85890	354587	0.590314	0.790375	0.987004	4.88901e+08	1.79506e+09	3.05262e+08	1.72594e+09	714	2466	-1752	5.12496e+07	1.69315e+08	5.1249e+07	1.69312e+08
864		642207	37730.4	18818.1	31975.3	23049.3	30827.8	44682.5	39580.4	8289.84	7318.77	242272	399935	0.000190021	0.000180016	0.000170011	0.000160005	0.00015	0.00013125	0.0001125	9.375e-05	7.5e-05	5.625e-05	3.75e-05	1.875e-05	0	16.6707	15.3393	1.76119	1.40753	217669	35534.9	80937.5	334141	0.624631	0.922902	0.86338	4.52402e+08	1.66853e+09	2.81696e+08	1.60428e+09	699	2431	-1732	4.42241e+07	1.46104e+08	4.42237e+07	1.46105e+08
865		645787	37940.7	18923	32153.5	23177.8	30999.7	44931.6	39801	8336.06	7359.57	243623	402165	0.000190021	0.000180016	0.000170011	0.000160005	0.00015	0.00013125	0.0001125	9.375e-05	7.5e-05	5.625e-05	3.75e-05	1.875e-05	0	17.0405	15.6796	1.80026	1.43876	222498	36323.2	82733	341554	0.531845	0.966461	0.936244	4.65335e+08	1.70595e+09	2.89869e+08	1.63991e+09	703	2431	-1728	4.82227e+07	1.59317e+08	4.82222e+07	1.59318e+08
866		649051	38132.5	19018.7	32316	23294.9	31156.3	45158.7	40002.2	8378.19	7396.76	244854	404197	0.000190021	0.000180016	0.000170011	0.000160005	0.00015	0.00013125	0.0001125	9.375e-05	7.5e-05	5.625e-05	3.75e-05	1.875e-05	0	17.4374	16.0448	1.84219	1.47226	227680	37169.2	84659.8	349509	0.557856	0.964808	0.820333	4.79775e+08	1.76803e+09	2.99315e+08	1.70011e+09	710	2463	-1753	4.24666e+07	1.403e+08	4.24662e+07	1.40302e+08
867		620458	36452.6	18180.8	30892.4	22268.7	29783.8	43169.3	38240	8009.1	7070.91	234068	386391	0.000190021	0.000180016	0.000170011	0.000160005	0.00015	0.00013125	0.0001125	9.375e-05	7.5e-05	5.625e-05	3.75e-05	1.875e-05	0	14.4549	13.3005	1.5271	1.22045	188738	30811.8	70179.7	289729	0.683143	0.926697	0.893366	3.79848e+08	1.39057e+09	2.36844e+08	1.33675e+09	678	2337	-1659	4.42105e+07	1.46059e+08	4.42102e+07	1.46059e+08
868		636677	37405.5	18656.1	31699.9	22850.8	30562.3	44297.8	39239.6	8218.46	7255.74	240186	396491	0.000190021	0.000180016	0.000170011	0.000160005	0.00015	0.00013125	0.0001125	9.375e-05	7.5e-05	5.625e-05	3.75e-05	1.875e-05	0	16.1073	14.8209	1.70167	1.35996	210312	34334	78202.1	322848	0.609225	0.943776	0.94975	4.33476e+08	1.59159e+09	2.69959e+08	1.53004e+09	693	2400	-1707	4.82287e+07	1.59335e+08	4.82282e+07	1.59335e+08
869		652603	38341.2	19122.8	32492.9	23422.4	31326.8	45405.8	40221.1	8424.04	7437.24	246194	406409	0.000190021	0.000180016	0.000170011	0.000160005	0.00015	0.00013125	0.0001125	9.375e-05	7.5e-05	5.625e-05	3.75e-05	1.875e-05	0	17.8935	16.4645	1.89038	1.51078	233635	38141.5	86874.4	358651	0.579179	0.93773	0.989997	4.95001e+08	1.81582e+09	3.08807e+08	1.74574e+09	714	2466	-1752	5.15296e+07	1.70241e+08	5.1529e+07	1.70241e+08
870		647762	38056.8	18980.9	32251.8	23248.6	31094.5	45069	39922.8	8361.55	7382.07	244368	403394	0.000190021	0.000180016	0.000170011	0.000160005	0.00015	0.00013125	0.0001125	9.375e-05	7.5e-05	5.625e-05	3.75e-05	1.875e-05	0	17.2724	15.893	1.82476	1.45834	225526	36817.6	83859	346203	0.646324	0.961095	0.983643	4.7411e+08	1.75043e+09	2.95712e+08	1.68328e+09	708	2461	-1753	5.08196e+07	1.67895e+08	5.08191e+07	1.67894e+08
871		644580	37869.8	18887.6	32093.4	23134.4	30941.7	44847.6	39726.6	8320.47	7345.8	243167	401412	0.000190021	0.000180016	0.000170011	0.000160005	0.00015	0.00013125	0.0001125	9.375e-05	7.5e-05	5.625e-05	3.75e-05	1.875e-05	0	16.9124	15.5618	1.78673	1.42794	220825	36050.1	82111	338986	0.600818	0.774173	0.942626	4.61477e+08	1.69299e+09	2.87656e+08	1.62757e+09	703	2431	-1728	4.84611e+07	1.60101e+08	4.84606e+07	1.60099e+08
872		657377	38621.6	19262.6	32730.5	23593.7	31556	45738	40515.3	8485.66	7491.64	247995	409382	0.000190021	0.000180016	0.000170011	0.000160005	0.00015	0.00013125	0.0001125	9.375e-05	7.5e-05	5.625e-05	3.75e-05	1.875e-05	0	18.5064	17.0285	1.95513	1.56253	241638	39448	89850.2	370937	0.524354	0.890865	0.979453	5.1599e+08	1.90114e+09	3.22009e+08	1.82813e+09	720	2496	-1776	5.13534e+07	1.6966e+08	5.13527e+07	1.69659e+08
873		615415	36156.3	18033.1	30641.3	22087.7	29541.7	42818.4	37929.1	7944	7013.43	232165	383250	0.000190021	0.000180016	0.000170011	0.000160005	0.00015	0.00013125	0.0001125	9.375e-05	7.5e-05	5.625e-05	3.75e-05	1.875e-05	0	13.9411	12.8278	1.47282	1.17707	182029	29716.6	67685.1	279430	0.535667	0.887745	0.931858	3.63278e+08	1.34038e+09	2.26478e+08	1.28889e+09	672	2336	-1664	4.57395e+07	1.51112e+08	4.57389e+07	1.51112e+08
874		646360	37974.4	18939.8	32182	23198.3	31027.1	44971.4	39836.3	8343.45	7366.09	243839	402521	0.000190021	0.000180016	0.000170011	0.000160005	0.00015	0.00013125	0.0001125	9.375e-05	7.5e-05	5.625e-05	3.75e-05	1.875e-05	0	17.1047	15.7387	1.80704	1.44417	223335	36460	83044.5	342840	0.619198	0.967559	0.986091	4.67259e+08	1.71244e+09	2.90976e+08	1.64609e+09	703	2431	-1728	5.08356e+07	1.67948e+08	5.0835e+07	1.67948e+08
875		652916	38359.5	19131.9	32508.4	23433.6	31341.8	45427.6	40240.4	8428.07	7440.8	246312	406604	0.000190021	0.000180016	0.000170011	0.000160005	0.00015	0.00013125	0.0001125	9.375e-05	7.5e-05	5.625e-05	3.75e-05	1.875e-05	0	17.9336	16.5014	1.89461	1.51416	234159	38226.9	87069.1	359455	0.483718	0.88915	0.974719	4.96208e+08	1.81993e+09	3.09508e+08	1.74966e+09	714	2466	-1752	5.07582e+07	1.67694e+08	5.07574e+07	1.67693e+08
876		655613	38518	19210.9	32642.7	23530.4	31471.3	45615.2	40406.6	8462.89	7471.54	247330	408283	0.000190021	0.000180016	0.000170011	0.000160005	0.00015	0.00013125	0.0001125	9.375e-05	7.5e-05	5.625e-05	3.75e-05	1.875e-05	0	18.28	16.8201	1.9312	1.54341	238681	38965.2	88750.6	366397	0.493388	0.871858	0.988972	5.07941e+08	1.87766e+09	3.16848e+08	1.80574e+09	717	2496	-1779	5.17132e+07	1.70849e+08	5.17124e+07	1.70848e+08
877		642975	37775.5	18840.6	32013.5	23076.8	30864.7	44735.9	39627.7	8299.75	7327.51	242562	400413	0.000190021	0.000180016	0.000170011	0.000160005	0.00015	0.00013125	0.0001125	9.375e-05	7.5e-05	5.625e-05	3.75e-05	1.875e-05	0	16.7489	15.4113	1.76945	1.41414	218690	35701.6	81317.2	335709	0.463312	0.963613	0.914509	4.56544e+08	1.67645e+09	2.84832e+08	1.61182e+09	703	2431	-1728	4.68978e+07	1.54941e+08	4.68971e+07	1.54942e+08
878		664574	39044.4	19473.5	33088.9	23852	31901.4	46238.7	40958.9	8578.56	7573.66	250710	413864	0.000190021	0.000180016	0.00017001	0.000160005	0.00015	0.00013125	0.0001125	9.375e-05	7.5e-05	5.625e-05	3.75e-05	1.875e-05	0	19.4305	17.8788	2.05276	1.64055	253704	41417.7	94336.7	389458	0.720969	0.959692	0.856348	5.46977e+08	2.02065e+09	3.41081e+08	1.94316e+09	726	2526	-1800	4.53921e+07	1.49962e+08	4.53919e+07	1.49963e+08
879		650613	38224.2	19064.4	32393.8	23350.9	31231.3	45267.3	40098.4	8398.34	7414.55	245443	405169	0.000190021	0.000180016	0.000170011	0.000160005	0.00015	0.00013125	0.0001125	9.375e-05	7.5e-05	5.625e-05	3.75e-05	1.875e-05	0	17.6379	16.2293	1.86337	1.48919	230298	37596.6	85633.3	353528	0.460224	0.891217	0.939997	4.86949e+08	1.78929e+09	3.03975e+08	1.72042e+09	713	2465	-1752	4.87773e+07	1.6115e+08	4.87766e+07	1.6115e+08
880		631984	37129.8	18518.6	31466.2	22682.3	30337	43971.2	38950.3	8157.88	7202.26	238416	393568	0.000190021	0.000180016	0.00017001	0.000160005	0.00015	0.00013125	0.0001125	9.375e-05	7.5e-05	5.625e-05	3.75e-05	1.875e-05	0	15.6291	14.381	1.65115	1.31959	204069	33314.8	75880.6	313265	0.390528	0.863488	0.890447	4.18554e+08	1.54347e+09	2.61061e+08	1.4842e+09	691	2399	-1708	4.48829e+07	1.48285e+08	4.48821e+07	1.48285e+08
881		648764	38115.6	19010.3	32301.7	23284.6	31142.5	45138.7	39984.5	8374.48	7393.49	244746	404018	0.000190021	0.000180016	0.00017001	0.000160005	0.00015	0.00013125	0.0001125	9.375e-05	7.5e-05	5.625e-05	3.75e-05	1.875e-05	0	17.4005	16.0109	1.8383	1.46915	227198	37090.6	84480.9	348770	0.473414	0.894644	0.994177	4.78291e+08	1.76388e+09	2.98292e+08	1.69613e+09	709	2462	-1753	5.14421e+07	1.69954e+08	5.14413e+07	1.69953e+08
882		637627	37461.3	18683.9	31747.2	22884.9	30607.9	44363.8	39298.1	8230.72	7266.56	240544	397082	0.000190021	0.000180016	0.000170011	0.000160005	0.00015	0.00013125	0.0001125	9.375e-05	7.5e-05	5.625e-05	3.75e-05	1.875e-05	0	16.204	14.91	1.71189	1.36813	211576	34540.2	78671.8	324788	0.526989	0.959069	0.981204	4.37419e+08	1.60125e+09	2.72675e+08	1.53924e+09	696	2400	-1704	4.98996e+07	1.64858e+08	4.9899e+07	1.64857e+08
883		634005	37248.5	18577.8	31566.9	22754.9	30434.1	44111.9	39074.9	8183.97	7225.3	239178	394827	0.000190021	0.000180016	0.000170011	0.000160005	0.00015	0.00013125	0.0001125	9.375e-05	7.5e-05	5.625e-05	3.75e-05	1.875e-05	0	15.8351	14.5705	1.67291	1.33698	206758	33753.8	76880.6	317393	0.75547	0.935063	0.940947	4.24631e+08	1.56402e+09	2.64553e+08	1.50377e+09	691	2399	-1708	4.75821e+07	1.57196e+08	4.75818e+07	1.57196e+08
884		660635	38813.1	19358.1	32892.8	23710.7	31712.4	45964.7	40716.1	8527.72	7528.78	249224	411411	0.000190021	0.000180016	0.000170011	0.000160005	0.00015	0.00013125	0.0001125	9.375e-05	7.5e-05	5.625e-05	3.75e-05	1.875e-05	0	18.9248	17.4135	1.99933	1.59785	247101	40339.8	91881.6	379323	0.425639	0.963938	0.972565	5.29651e+08	1.94453e+09	3.30302e+08	1.8695e+09	722	2496	-1774	5.12444e+07	1.69303e+08	5.12436e+07	1.69303e+08
885		643310	37795.2	18850.4	32030.2	23088.8	30880.7	44759.3	39648.4	8304.08	7331.34	242688	400622	0.000190021	0.000180016	0.000170011	0.000160005	0.00015	0.00013125	0.0001125	9.375e-05	7.5e-05	5.625e-05	3.75e-05	1.875e-05	0	16.7831	15.4428	1.77306	1.41702	219136	35774.5	81483.1	336394	0.715108	0.952131	0.910381	4.57574e+08	1.6799e+09	2.85422e+08	1.61511e+09	703	2431	-1728	4.6712e+07	1.54322e+08	4.67117e+07	1.54323e+08
886		653696	38405.4	19154.8	32547.3	23461.6	31379.3	45481.9	40288.5	8438.15	7449.7	246607	407090	0.000190021	0.000180016	0.000170011	0.000160005	0.00015	0.00013125	0.0001125	9.375e-05	7.5e-05	5.625e-05	3.75e-05	1.875e-05	0	18.0338	16.5937	1.9052	1.52263	235468	38440.6	87555.8	361464	0.475147	0.869507	0.925708	4.99708e+08	1.8302e+09	3.1174e+08	1.75945e+09	715	2466	-1751	4.82637e+07	1.59453e+08	4.8263e+07	1.59452e+08
887		645747	37938.4	18921.9	32151.5	23176.3	30997.7	44928.8	39798.6	8335.54	7359.11	243608	402139	0.000190021	0.000180016	0.00017001	0.000160005	0.00015	0.00013125	0.0001125	9.375e-05	7.5e-05	5.625e-05	3.75e-05	1.875e-05	0	17.0361	15.6756	1.79979	1.43838	222440	36313.8	82711.4	341465	0.58415	0.926508	0.969368	4.65201e+08	1.7055e+09	2.89792e+08	1.63948e+09	703	2431	-1728	4.99259e+07	1.64943e+08	4.99254e+07	1.64942e+08
888		642593	37753.1	18829.4	31994.5	23063.1	30846.3	44709.4	39604.2	8294.83	7323.16	242418	400175	0.000190021	0.000180016	0.00017001	0.000160005	0.00015	0.00013125	0.0001125	9.375e-05	7.5e-05	5.625e-05	3.75e-05	1.875e-05	0	16.71	15.3755	1.76535	1.41085	218182	35618.7	81128.4	334929	0.52128	0.889267	0.885062	4.55372e+08	1.67251e+09	2.8416e+08	1.60807e+09	703	2431	-1728	4.53611e+07	1.49863e+08	4.53606e+07	1.49863e+08
889		650981	38245.9	19075.2	32412.1	23364.2	31249	45293	40121.1	8403.1	7418.75	245582	405399	0.000190021	0.000180016	0.000170011	0.000160005	0.00015	0.00013125	0.0001125	9.375e-05	7.5e-05	5.625e-05	3.75e-05	1.875e-05	0	17.6852	16.2728	1.86837	1.49319	230915	37697.4	85863	354476	0.680571	0.894112	0.990437	4.88734e+08	1.79449e+09	3.05165e+08	1.7254e+09	714	2466	-1752	5.1425e+07	1.69893e+08	5.14246e+07	1.69892e+08
890		661938	38889.6	19396.3	32957.6	23757.4	31774.9	46055.3	40796.4	8544.53	7543.62	249716	412222	0.000190021	0.000180016	0.000170011	0.000160005	0.00015	0.00013125	0.0001125	9.375e-05	7.5e-05	5.625e-05	3.75e-05	1.875e-05	0	19.0921	17.5674	2.017	1.61197	249285	40696.3	92693.6	382675	0.553844	0.929512	0.968142	5.34769e+08	1.96188e+09	3.33261e+08	1.88603e+09	722	2496	-1774	5.11128e+07	1.68865e+08	5.11122e+07	1.68864e+08
891		636733	37408.8	18657.7	31702.7	22852.8	30565	44301.7	39243	8219.19	7256.38	240207	396526	0.000190021	0.000180016	0.00017001	0.000160005	0.00015	0.00013125	0.0001125	9.375e-05	7.5e-05	5.625e-05	3.75e-05	1.875e-05	0	16.113	14.8262	1.70227	1.36045	210387	34346.2	78229.9	322963	0.499393	0.943193	0.960353	4.33646e+08	1.59216e+09	2.70057e+08	1.53059e+09	693	2400	-1707	4.87707e+07	1.61128e+08	4.87701e+07	1.61128e+08
892		654967	38480.1	19192	32610.6	23507.2	31440.3	45570.3	40366.8	8454.56	7464.18	247086	407881	0.000190021	0.000180016	0.000170011	0.000160005	0.00015	0.00013125	0.0001125	9.375e-05	7.5e-05	5.625e-05	3.75e-05	1.875e-05	0	18.197	16.7438	1.92245	1.53641	237599	38788.5	88348.1	364735	0.712564	0.884116	0.837375	5.05431e+08	1.86907e+09	3.15392e+08	1.79754e+09	717	2496	-1779	4.37449e+07	1.44519e+08	4.37447e+07	1.4452e+08
893		637138	37432.6	18669.6	31722.9	22867.3	30584.5	44329.8	39268	8224.41	7261	240360	396778	0.000190021	0.000180016	0.000170011	0.000160005	0.00015	0.00013125	0.0001125	9.375e-05	7.5e-05	5.625e-05	3.75e-05	1.875e-05	0	16.1542	14.8642	1.70663	1.36393	210926	34434.1	78430.2	323790	0.441658	0.92703	0.955799	4.35238e+08	1.59628e+09	2.71126e+08	1.53451e+09	694	2400	-1706	4.857e+07	1.60466e+08	4.85693e+07	1.60466e+08
894		657921	38653.6	19278.6	32757.6	23613.2	31582.1	45775.8	40548.9	8492.68	7497.84	248200	409721	0.000190021	0.000180016	0.000170011	0.000160005	0.00015	0.00013125	0.0001125	9.375e-05	7.5e-05	5.625e-05	3.75e-05	1.875e-05	0	18.5763	17.0928	1.96251	1.56843	242551	39596.9	90189.5	372337	0.459551	0.934837	0.938634	5.18115e+08	1.90839e+09	3.23241e+08	1.83504e+09	720	2496	-1776	4.92537e+07	1.62725e+08	4.9253e+07	1.62725e+08
895		664158	39020	19461.3	33068.2	23837.1	31881.5	46209.7	40933.2	8573.19	7568.92	250553	413605	0.000190021	0.000180016	0.000170011	0.000160005	0.00015	0.00013125	0.0001125	9.375e-05	7.5e-05	5.625e-05	3.75e-05	1.875e-05	0	19.3771	17.8296	2.04711	1.63604	253007	41303.9	94077.4	388388	0.557459	0.894167	0.994118	5.44932e+08	2.01505e+09	3.39731e+08	1.93781e+09	725	2526	-1801	5.26601e+07	1.73976e+08	5.26595e+07	1.73975e+08
896		661562	38867.5	19385.3	32938.9	23743.9	31756.9	46029.1	40773.2	8539.68	7539.33	249574	411988	0.000190021	0.000180016	0.00017001	0.000160005	0.00015	0.00013125	0.0001125	9.375e-05	7.5e-05	5.625e-05	3.75e-05	1.875e-05	0	19.0438	17.5229	2.0119	1.6079	248654	40593.4	92459.1	381707	0.647108	0.901673	0.919913	5.3329e+08	1.95687e+09	3.32406e+08	1.88126e+09	722	2496	-1774	4.85397e+07	1.60362e+08	4.85393e+07	1.60361e+08
897		654226	38436.5	19170.3	32573.7	23480.6	31404.7	45518.8	40321.1	8444.99	7455.74	246807	407420	0.000190021	0.000180016	0.00017001	0.000160005	0.00015	0.00013125	0.0001125	9.375e-05	7.5e-05	5.625e-05	3.75e-05	1.875e-05	0	18.1019	16.6563	1.91239	1.52837	236356	38585.7	87886.2	362828	0.526065	0.832395	0.95318	5.01763e+08	1.83716e+09	3.12932e+08	1.76609e+09	715	2466	-1751	4.97365e+07	1.64317e+08	4.97359e+07	1.64316e+08
898		637997	37483	18694.7	31765.6	22898.1	30625.7	44389.6	39320.9	8235.49	7270.78	240684	397313	0.000190021	0.000180016	0.000170011	0.000160005	0.00015	0.00013125	0.0001125	9.375e-05	7.5e-05	5.625e-05	3.75e-05	1.875e-05	0	16.2417	14.9446	1.71587	1.37131	212068	34620.5	78854.8	325543	0.602174	0.972491	0.967327	4.38877e+08	1.60501e+09	2.73654e+08	1.54283e+09	697	2400	-1703	4.9223e+07	1.62621e+08	4.92225e+07	1.62621e+08
899		635345	37327.2	18617	31633.6	22803	30498.4	44205.1	39157.4	8201.26	7240.56	239683	395661	0.000190021	0.000180016	0.000170011	0.000160005	0.00015	0.00013125	0.0001125	9.375e-05	7.5e-05	5.625e-05	3.75e-05	1.875e-05	0	15.9715	14.696	1.68733	1.3485	208540	34044.6	77543	320128	0.579165	0.928439	0.94137	4.29058e+08	1.57764e+09	2.67258e+08	1.51674e+09	692	2399	-1707	4.7703e+07	1.57599e+08	4.77024e+07	1.57599e+08
900		624690	36701.2	18304.8	31103.1	22420.5	29986.9	43463.7	38500.8	8063.72	7119.13	235664	389026	0.000190021	0.000180016	0.000170011	0.000160005	0.00015	0.00013125	0.0001125	9.375e-05	7.5e-05	5.625e-05	3.75e-05	1.875e-05	0	14.886	13.6972	1.57265	1.25685	194367	31730.8	72272.8	298370	0.553628	0.926355	0.882309	3.93705e+08	1.45092e+09	2.45431e+08	1.39511e+09	682	2368	-1686	4.39604e+07	1.45235e+08	4.39599e+07	1.45235e+08
901		643715	37818.9	18862.3	32050.3	23103.4	30900.1	44787.4	39673.3	8309.3	7335.94	242841	400874	0.000190021	0.000180016	0.000170011	0.000160005	0.00015	0.00013125	0.0001125	9.375e-05	7.5e-05	5.625e-05	3.75e-05	1.875e-05	0	16.8242	15.4806	1.77741	1.4205	219674	35862.2	81683	337219	0.558422	0.956515	0.976514	4.58816e+08	1.68407e+09	2.86133e+08	1.61907e+09	703	2431	-1728	5.01355e+07	1.65636e+08	5.01349e+07	1.65636e+08
902		644027	37837.3	18871.4	32065.9	23114.6	30915.1	44809.1	39692.5	8313.33	7339.5	242959	401068	0.000190021	0.000180016	0.00017001	0.000160005	0.00015	0.00013125	0.0001125	9.375e-05	7.5e-05	5.625e-05	3.75e-05	1.875e-05	0	16.8561	15.5099	1.78077	1.42318	220089	35930.1	81837.5	337857	0.396224	0.916623	0.911717	4.59777e+08	1.68729e+09	2.86683e+08	1.62214e+09	703	2431	-1728	4.68307e+07	1.54721e+08	4.68299e+07	1.54721e+08
903		618513	36338.3	18123.8	30795.5	22198.8	29690.4	43033.9	38120.1	7983.99	7048.74	233334	385179	0.000190021	0.000180016	0.000170011	0.000160005	0.00015	0.00013125	0.0001125	9.375e-05	7.5e-05	5.625e-05	3.75e-05	1.875e-05	0	14.2567	13.1181	1.50616	1.20372	186150	30389.3	69217.4	285756	0.525862	0.969783	0.893546	3.73252e+08	1.37102e+09	2.32651e+08	1.3181e+09	675	2336	-1661	4.40798e+07	1.4563e+08	4.40793e+07	1.45631e+08
904		618799	36355.1	18132.2	30809.8	22209.1	29704.1	43053.9	38137.7	7987.68	7052	233442	385357	0.000190021	0.000180016	0.000170011	0.000160005	0.00015	0.00013125	0.0001125	9.375e-05	7.5e-05	5.625e-05	3.75e-05	1.875e-05	0	14.2859	13.145	1.50924	1.20618	186530	30451.5	69359	286341	0.63414	0.836967	0.951133	3.74391e+08	1.37385e+09	2.33437e+08	1.3208e+09	676	2336	-1660	4.69428e+07	1.55086e+08	4.69424e+07	1.55084e+08
905		654837	38472.4	19188.2	32604.1	23502.5	31434	45561.2	40358.8	8452.87	7462.69	247037	407800	0.000190021	0.000180016	0.00017001	0.000160005	0.00015	0.00013125	0.0001125	9.375e-05	7.5e-05	5.625e-05	3.75e-05	1.875e-05	0	18.1803	16.7284	1.92067	1.53499	237380	38752.7	88266.6	364399	0.532073	0.88124	0.972379	5.04559e+08	1.84519e+09	3.14733e+08	1.77374e+09	716	2466	-1750	5.07856e+07	1.67784e+08	5.0785e+07	1.67783e+08
906		623518	36632.3	18270.5	31044.7	22378.5	29930.6	43382.2	38428.5	8048.59	7105.77	235222	388296	0.000190021	0.000180016	0.000170011	0.000160005	0.00015	0.00013125	0.0001125	9.375e-05	7.5e-05	5.625e-05	3.75e-05	1.875e-05	0	14.7666	13.5873	1.56003	1.24677	192807	31476.2	71692.9	295976	0.575648	0.882814	0.976402	3.89917e+08	1.43884e+09	2.43109e+08	1.38358e+09	681	2367	-1686	4.8557e+07	1.6042e+08	4.85564e+07	1.60419e+08
907		644549	37867.9	18886.7	32091.8	23133.3	30940.2	44845.4	39724.7	8320.07	7345.45	243156	401393	0.000190021	0.000180016	0.00017001	0.000160005	0.00015	0.00013125	0.0001125	9.375e-05	7.5e-05	5.625e-05	3.75e-05	1.875e-05	0	16.9092	15.5588	1.78639	1.42767	220783	36043.4	82095.6	338922	0.740493	0.888124	0.996321	4.61381e+08	1.69267e+09	2.87601e+08	1.62726e+09	703	2431	-1728	5.12197e+07	1.69214e+08	5.12194e+07	1.69213e+08
908		629686	36994.8	18451.2	31351.8	22599.9	30226.7	43811.3	38808.7	8128.22	7176.07	237549	392137	0.000190021	0.000180016	0.000170011	0.000160005	0.00015	0.00013125	0.0001125	9.375e-05	7.5e-05	5.625e-05	3.75e-05	1.875e-05	0	15.395	14.1656	1.62642	1.29983	201013	32815.8	74744.1	308573	0.423314	0.909407	0.831175	4.10891e+08	1.52012e+09	2.56321e+08	1.46194e+09	689	2399	-1710	4.17433e+07	1.37912e+08	4.17427e+07	1.37913e+08
909		644432	37861.1	18883.3	32086	23129.1	30934.6	44837.3	39717.5	8318.57	7344.12	243112	401321	0.000190021	0.000180016	0.000170011	0.000160005	0.00015	0.00013125	0.0001125	9.375e-05	7.5e-05	5.625e-05	3.75e-05	1.875e-05	0	16.8974	15.5479	1.78514	1.42667	220629	36018.1	82038.1	338685	0.689027	0.856556	0.966267	4.61024e+08	1.69147e+09	2.87397e+08	1.62612e+09	703	2431	-1728	4.96655e+07	1.6408e+08	4.96651e+07	1.64079e+08
910		621081	36489.2	18199.1	30923.4	22291	29813.7	43212.6	38278.3	8017.13	7078	234302	386778	0.000190021	0.000180016	0.000170011	0.000160005	0.00015	0.00013125	0.0001125	9.375e-05	7.5e-05	5.625e-05	3.75e-05	1.875e-05	0	14.5183	13.3589	1.5338	1.2258	189565	30946.9	70487.5	291000	0.604984	0.865603	0.914781	3.82449e+08	1.39673e+09	2.38674e+08	1.34262e+09	680	2337	-1657	4.53151e+07	1.49709e+08	4.53147e+07	1.49708e+08
911		662008	38893.7	19398.3	32961.1	23759.9	31778.3	46060.2	40800.7	8545.43	7544.41	249742	412266	0.000190021	0.000180016	0.000170011	0.000160005	0.00015	0.00013125	0.0001125	9.375e-05	7.5e-05	5.625e-05	3.75e-05	1.875e-05	0	19.101	17.5756	2.01795	1.61273	249402	40715.4	92737	382854	0.513537	0.92955	0.984222	5.35043e+08	1.96281e+09	3.3342e+08	1.88692e+09	722	2496	-1774	5.19669e+07	1.71687e+08	5.19662e+07	1.71687e+08
912		654718	38465.4	19184.7	32598.1	23498.3	31428.3	45553	40351.4	8451.33	7461.34	246992	407726	0.000190021	0.000180016	0.000170011	0.000160005	0.00015	0.00013125	0.0001125	9.375e-05	7.5e-05	5.625e-05	3.75e-05	1.875e-05	0	18.165	16.7143	1.91906	1.5337	237180	38720.2	88192.5	364093	0.50471	0.866952	0.927581	5.04097e+08	1.84363e+09	3.14466e+08	1.77225e+09	716	2466	-1750	4.84371e+07	1.60025e+08	4.84365e+07	1.60024e+08
913		622291	36560.3	18234.5	30983.6	22334.4	29871.7	43296.8	38352.9	8032.75	7091.79	234759	387532	0.000190021	0.000180016	0.00017001	0.000160005	0.00015	0.00013125	0.0001125	9.375e-05	7.5e-05	5.625e-05	3.75e-05	1.875e-05	0	14.6416	13.4723	1.54683	1.23621	191175	31209.7	71086.1	293471	0.432346	0.961134	0.927421	3.86301e+08	1.42654e+09	2.41023e+08	1.37186e+09	681	2367	-1686	4.60297e+07	1.52074e+08	4.6029e+07	1.52074e+08
914		634596	37283.2	18595.1	31596.3	22776.1	30462.5	44153	39111.3	8191.6	7232.03	239401	395195	0.000190021	0.000180016	0.00017001	0.000160005	0.00015	0.00013125	0.0001125	9.375e-05	7.5e-05	5.625e-05	3.75e-05	1.875e-05	0	15.8953	14.6259	1.67927	1.34206	207545	33882.1	77172.9	318599	0.539712	0.954227	0.986296	4.26411e+08	1.57003e+09	2.65574e+08	1.5095e+09	691	2399	-1708	4.99203e+07	1.64925e+08	4.99196e+07	1.64925e+08
915		640534	37632.1	18769.1	31891.9	22989.2	30747.5	44566.1	39477.3	8268.24	7299.69	241641	398893	0.000190021	0.000180016	0.000170011	0.000160005	0.00015	0.00013125	0.0001125	9.375e-05	7.5e-05	5.625e-05	3.75e-05	1.875e-05	0	16.5002	15.1825	1.74318	1.39314	215443	35171.5	80109.7	330724	0.632869	0.937624	0.933307	4.4729e+08	1.65129e+09	2.7877e+08	1.58786e+09	699	2431	-1732	4.7681e+07	1.57525e+08	4.76806e+07	1.57526e+08
916		643277	37793.2	18849.5	32028.5	23087.7	30879.2	44757	39646.3	8303.66	7330.96	242676	400601	0.000190021	0.000180016	0.000170011	0.000160005	0.00015	0.00013125	0.0001125	9.375e-05	7.5e-05	5.625e-05	3.75e-05	1.875e-05	0	16.7797	15.4396	1.77271	1.41674	219092	35767.3	81466.7	336326	0.561535	0.878058	0.914783	4.57472e+08	1.67956e+09	2.85364e+08	1.61478e+09	703	2431	-1728	4.69345e+07	1.5506e+08	4.69339e+07	1.55059e+08
917		624206	36672.8	18290.7	31079	22403.2	29963.7	43430.1	38471	8057.48	7113.62	235482	388725	0.000190021	0.000180016	0.000170011	0.000160005	0.00015	0.00013125	0.0001125	9.375e-05	7.5e-05	5.625e-05	3.75e-05	1.875e-05	0	14.8368	13.6519	1.56744	1.25269	193723	31625.8	72033.7	297383	0.543859	0.863065	0.964538	3.92276e+08	1.44607e+09	2.44608e+08	1.39049e+09	682	2368	-1686	4.80198e+07	1.58646e+08	4.80192e+07	1.58645e+08
918		627498	36866.2	18387.1	31242.9	22521.3	30121.7	43659.1	38673.8	8099.97	7151.13	236723	390775	0.000190021	0.000180016	0.000170011	0.000160005	0.00015	0.00013125	0.0001125	9.375e-05	7.5e-05	5.625e-05	3.75e-05	1.875e-05	0	15.1721	13.9604	1.60287	1.281	198102	32340.6	73661.7	304104	0.460286	0.891364	0.975774	4.03418e+08	1.47941e+09	2.51616e+08	1.42228e+09	686	2369	-1683	4.88348e+07	1.6134e+08	4.88341e+07	1.61339e+08
919		639515	37572.2	18739.2	31841.2	22952.6	30698.6	44495.2	39414.5	8255.09	7288.08	241257	398258	0.000190021	0.000180016	0.00017001	0.000160005	0.00015	0.00013125	0.0001125	9.375e-05	7.5e-05	5.625e-05	3.75e-05	1.875e-05	0	16.3964	15.087	1.73221	1.38437	214087	34950.2	79605.7	328643	0.490553	0.917598	0.997045	4.44183e+08	1.64079e+09	2.76989e+08	1.57786e+09	699	2431	-1732	5.08551e+07	1.68015e+08	5.08544e+07	1.68014e+08
920		633681	37229.5	18568.3	31550.7	22743.2	30418.5	44089.3	39054.9	8179.78	7221.6	239056	394625	0.000190021	0.000180016	0.000170011	0.000160005	0.00015	0.00013125	0.0001125	9.375e-05	7.5e-05	5.625e-05	3.75e-05	1.875e-05	0	15.802	14.5401	1.66942	1.33419	206327	33683.3	76720.1	316730	0.58233	0.900845	0.868946	4.23655e+08	1.56073e+09	2.63992e+08	1.50063e+09	691	2399	-1708	4.39179e+07	1.45094e+08	4.39175e+07	1.45094e+08
[truncated: 85 more rows]
[truncated: 60 more columns]

## Sheet: Current Practice
Year	Time	cohort of BPI	Cost of BPI	Cost of general training	Total Cost to NHS (general training)	Caregiver QALYs	Adult QALYs	Total QALYs			Cost of SD training	Total cost to NHS (SD Training)
1	0	107	3.30514e+07	3.36933e+06	3.64208e+07	1.06114e+07	8.11419e+06	1.87256e+07			309168	3.33606e+07
[truncated: 33 more rows]

## Sheet: Ideal Practice
Year	Time	cohort of BPI	Cost of BPI	Cost of general training	Total Cost to NHS (general training)	Caregiver QALYs	Adult QALYs	Total QALYs			Cost of SD training	Total cost to NHS (SD Training)
[truncated: 34 more rows]

[truncated: 10 more sheets: BPI cohorts, QALYs, Summary of Costs, Start up costs, Variable costs, SD training, Utility scores, BPI claims cost, PROMPT Coverage, Incomplete PROMPT coverage]
